# Supplementary material for: Enabling AI in synthetic biology through Construction File specification
Source: PLoS One. 2023 Nov 13;18(11):e0294469. doi: 10.1371/journal.pone.0294469 (PMC10642840; doi:10.1371/journal.pone.0294469)
Supplement: S1 File — This ZIP file contains all essential supporting documents, including specification documents, chats, movies, Construction Files, and sequences, as referenced in the main text. A detailed description of contents is provided in the accompanying README.txt. (ZIP) [file pone.0294469.s001.zip]

Archive with 129 entries (121 files):
- S1_CF_Supplementa/
- __MACOSX/._S1_CF_Supplementa
- S1_CF_Supplementa/.DS_Store
- __MACOSX/S1_CF_Supplementa/._.DS_Store
- S1_CF_Supplementa/cf_JSDoc_specification.md
- __MACOSX/S1_CF_Supplementa/._cf_JSDoc_specification.md
- S1_CF_Supplementa/Examples/
- __MACOSX/S1_CF_Supplementa/._Examples
- S1_CF_Supplementa/Movies/
- __MACOSX/S1_CF_Supplementa/._Movies
- S1_CF_Supplementa/README.txt
- __MACOSX/S1_CF_Supplementa/._README.txt
- S1_CF_Supplementa/Chats/
- __MACOSX/S1_CF_Supplementa/._Chats
- S1_CF_Supplementa/cf_shorthand_specification.md
- __MACOSX/S1_CF_Supplementa/._cf_shorthand_specification.md
- S1_CF_Supplementa/Examples/Construction_TPjoin.txt
- __MACOSX/S1_CF_Supplementa/Examples/._Construction_TPjoin.txt
- S1_CF_Supplementa/Examples/Construction_pBca1100-Bca1111.txt
- __MACOSX/S1_CF_Supplementa/Examples/._Construction_pBca1100-Bca1111.txt
- S1_CF_Supplementa/Examples/.DS_Store
- __MACOSX/S1_CF_Supplementa/Examples/._.DS_Store
- S1_CF_Supplementa/Examples/Construction_pSB1A2-Bca9128.xml
- __MACOSX/S1_CF_Supplementa/Examples/._Construction_pSB1A2-Bca9128.xml
- S1_CF_Supplementa/Examples/Lycopene2/
- __MACOSX/S1_CF_Supplementa/Examples/._Lycopene2
- S1_CF_Supplementa/Examples/Construction_pTarget-tyrB1.txt
- __MACOSX/S1_CF_Supplementa/Examples/._Construction_pTarget-tyrB1.txt
- S1_CF_Supplementa/Examples/Construction_pSB1A2-Bca9128.txt
- __MACOSX/S1_CF_Supplementa/Examples/._Construction_pSB1A2-Bca9128.txt
- S1_CF_Supplementa/Examples/pTP2_reporter/
- __MACOSX/S1_CF_Supplementa/Examples/._pTP2_reporter
- S1_CF_Supplementa/Examples/Construction_pSB1A2-Bca9128.json
- __MACOSX/S1_CF_Supplementa/Examples/._Construction_pSB1A2-Bca9128.json
- S1_CF_Supplementa/Examples/Construction_pTarg1.txt
- __MACOSX/S1_CF_Supplementa/Examples/._Construction_pTarg1.txt
- S1_CF_Supplementa/Examples/Construction_PCA.txt
- __MACOSX/S1_CF_Supplementa/Examples/._Construction_PCA.txt
- S1_CF_Supplementa/Examples/Construction_pAC-tRNA_N8_Library.txt
- __MACOSX/S1_CF_Supplementa/Examples/._Construction_pAC-tRNA_N8_Library.txt
- S1_CF_Supplementa/Examples/Construction_pTarg2.txt
- __MACOSX/S1_CF_Supplementa/Examples/._Construction_pTarg2.txt
- S1_CF_Supplementa/Movies/pydna_plugin_test.mov
- __MACOSX/S1_CF_Supplementa/Movies/._pydna_plugin_test.mov
- S1_CF_Supplementa/Movies/cfs_experiment.mov
- __MACOSX/S1_CF_Supplementa/Movies/._cfs_experiment.mov
- S1_CF_Supplementa/Chats/cf_to_pydna.html
- __MACOSX/S1_CF_Supplementa/Chats/._cf_to_pydna.html
- S1_CF_Supplementa/Chats/invasin_native_text.txt
- __MACOSX/S1_CF_Supplementa/Chats/._invasin_native_text.txt
- S1_CF_Supplementa/Chats/.DS_Store
- __MACOSX/S1_CF_Supplementa/Chats/._.DS_Store
- S1_CF_Supplementa/Chats/invasin_cf.txt
- __MACOSX/S1_CF_Supplementa/Chats/._invasin_cf.txt
- S1_CF_Supplementa/Chats/syntax_conversions.html
- __MACOSX/S1_CF_Supplementa/Chats/._syntax_conversions.html
- S1_CF_Supplementa/Chats/invasin_parse_test.html
- __MACOSX/S1_CF_Supplementa/Chats/._invasin_parse_test.html
- S1_CF_Supplementa/Chats/design_biobrick.html
- __MACOSX/S1_CF_Supplementa/Chats/._design_biobrick.html
- S1_CF_Supplementa/Chats/java_simulator_conversion.html
- __MACOSX/S1_CF_Supplementa/Chats/._java_simulator_conversion.html
- S1_CF_Supplementa/Chats/pydna_plugin_test.html
- __MACOSX/S1_CF_Supplementa/Chats/._pydna_plugin_test.html
- S1_CF_Supplementa/Chats/invasin_simulation.html
- __MACOSX/S1_CF_Supplementa/Chats/._invasin_simulation.html
- S1_CF_Supplementa/Chats/technician_instructions.html
- __MACOSX/S1_CF_Supplementa/Chats/._technician_instructions.html
- S1_CF_Supplementa/Chats/autoprotocol_instructions.html
- __MACOSX/S1_CF_Supplementa/Chats/._autoprotocol_instructions.html
- S1_CF_Supplementa/Examples/Lycopene2/Expected Products/
- __MACOSX/S1_CF_Supplementa/Examples/Lycopene2/._Expected Products
- S1_CF_Supplementa/Examples/Lycopene2/.DS_Store
- S1_CF_Supplementa/Examples/Lycopene2/pLYC5.seq
- __MACOSX/S1_CF_Supplementa/Examples/Lycopene2/._pLYC5.seq
- S1_CF_Supplementa/Examples/Lycopene2/idt_oligos.txt
- __MACOSX/S1_CF_Supplementa/Examples/Lycopene2/._idt_oligos.txt
- S1_CF_Supplementa/Examples/Lycopene2/Construction of pLYC9.txt
- __MACOSX/S1_CF_Supplementa/Examples/Lycopene2/._Construction of pLYC9.txt
- S1_CF_Supplementa/Examples/Lycopene2/pAtipiTrc.seq
- __MACOSX/S1_CF_Supplementa/Examples/Lycopene2/._pAtipiTrc.seq
- S1_CF_Supplementa/Examples/Lycopene2/Construction of pLYC8.txt
- __MACOSX/S1_CF_Supplementa/Examples/Lycopene2/._Construction of pLYC8.txt
- S1_CF_Supplementa/Examples/Lycopene2/Construction of pLYC12.txt
- __MACOSX/S1_CF_Supplementa/Examples/Lycopene2/._Construction of pLYC12.txt
- S1_CF_Supplementa/Examples/Lycopene2/Construction of pLYC13.txt
- __MACOSX/S1_CF_Supplementa/Examples/Lycopene2/._Construction of pLYC13.txt
- S1_CF_Supplementa/Examples/Lycopene2/Construction of pLYC11.txt
- __MACOSX/S1_CF_Supplementa/Examples/Lycopene2/._Construction of pLYC11.txt
- S1_CF_Supplementa/Examples/Lycopene2/Construction of pLYC10.txt
- __MACOSX/S1_CF_Supplementa/Examples/Lycopene2/._Construction of pLYC10.txt
- S1_CF_Supplementa/Examples/pTP2_reporter/Expected Products/
- __MACOSX/S1_CF_Supplementa/Examples/pTP2_reporter/._Expected Products
- S1_CF_Supplementa/Examples/pTP2_reporter/.DS_Store
- __MACOSX/S1_CF_Supplementa/Examples/pTP2_reporter/._.DS_Store
- S1_CF_Supplementa/Examples/pTP2_reporter/MG1655_lacZ.seq
- __MACOSX/S1_CF_Supplementa/Examples/pTP2_reporter/._MG1655_lacZ.seq
- S1_CF_Supplementa/Examples/pTP2_reporter/p20N31.seq
- __MACOSX/S1_CF_Supplementa/Examples/pTP2_reporter/._p20N31.seq
- S1_CF_Supplementa/Examples/pTP2_reporter/pLys9-B2.seq
- __MACOSX/S1_CF_Supplementa/Examples/pTP2_reporter/._pLys9-B2.seq
- S1_CF_Supplementa/Examples/pTP2_reporter/idt_oligos.txt
- __MACOSX/S1_CF_Supplementa/Examples/pTP2_reporter/._idt_oligos.txt
- S1_CF_Supplementa/Examples/pTP2_reporter/pLYC72GB6.seq
- __MACOSX/S1_CF_Supplementa/Examples/pTP2_reporter/._pLYC72GB6.seq
- S1_CF_Supplementa/Examples/pTP2_reporter/Construction of pTP2.txt
- __MACOSX/S1_CF_Supplementa/Examples/pTP2_reporter/._Construction of pTP2.txt
- S1_CF_Supplementa/Examples/pTP2_reporter/Construction of pTP1.txt
- __MACOSX/S1_CF_Supplementa/Examples/pTP2_reporter/._Construction of pTP1.txt
- S1_CF_Supplementa/Examples/pTP2_reporter/Construction of pGFP1.txt
- __MACOSX/S1_CF_Supplementa/Examples/pTP2_reporter/._Construction of pGFP1.txt
- S1_CF_Supplementa/Examples/Lycopene2/Expected Products/pLYC8_expected.seq
- __MACOSX/S1_CF_Supplementa/Examples/Lycopene2/Expected Products/._pLYC8_expected.seq
- S1_CF_Supplementa/Examples/Lycopene2/Expected Products/pLYC9_expected.seq
- __MACOSX/S1_CF_Supplementa/Examples/Lycopene2/Expected Products/._pLYC9_expected.seq
- S1_CF_Supplementa/Examples/Lycopene2/Expected Products/pLYC13_expected.seq
- __MACOSX/S1_CF_Supplementa/Examples/Lycopene2/Expected Products/._pLYC13_expected.seq
- S1_CF_Supplementa/Examples/Lycopene2/Expected Products/pLYC12_expected.seq
- __MACOSX/S1_CF_Supplementa/Examples/Lycopene2/Expected Products/._pLYC12_expected.seq
- S1_CF_Supplementa/Examples/Lycopene2/Expected Products/pLYC10_expected.seq
- __MACOSX/S1_CF_Supplementa/Examples/Lycopene2/Expected Products/._pLYC10_expected.seq
- S1_CF_Supplementa/Examples/Lycopene2/Expected Products/pLYC11_expected.seq
- __MACOSX/S1_CF_Supplementa/Examples/Lycopene2/Expected Products/._pLYC11_expected.seq
- S1_CF_Supplementa/Examples/pTP2_reporter/Expected Products/pGFP1_expected.seq
- __MACOSX/S1_CF_Supplementa/Examples/pTP2_reporter/Expected Products/._pGFP1_expected.seq
- S1_CF_Supplementa/Examples/pTP2_reporter/Expected Products/pTP2_expected.seq
- __MACOSX/S1_CF_Supplementa/Examples/pTP2_reporter/Expected Products/._pTP2_expected.seq
- S1_CF_Supplementa/Examples/pTP2_reporter/Expected Products/pTP1_expected.seq
- __MACOSX/S1_CF_Supplementa/Examples/pTP2_reporter/Expected Products/._pTP1_expected.seq
