# Supplementary material for: Enabling AI in synthetic biology through Construction File specification
Source: PLoS One. 2023 Nov 13;18(11):e0294469. doi: 10.1371/journal.pone.0294469 (PMC10642840; doi:10.1371/journal.pone.0294469)
Supplement: S1 File — This ZIP file contains all essential supporting documents, including specification documents, chats, movies, Construction Files, and sequences, as referenced in the main text. A detailed description of contents is provided in the accompanying README.txt. (ZIP) [file pone.0294469.s001.zip › S1_CF_Supplementa/README.txt]

# README.txt

## Table of Contents
1. [Introduction](#introduction)
2. [Specifications](#specifications)
3. [Example Files](#example-files)
4. [Experiment Folders](#experiment-folders)
5. [Movies](#movies)
6. [Chats](#chats)

## Introduction
This zip file contains a comprehensive collection of specifications, examples, experiments, movies, and chat logs related to Construction Files (CF) and associated simulation tools.

## Specifications

### cf_JSDoc_specification.md
Specification document for the JSON representation of CF.

### cf_shorthand_specification.md
Specification document for CF Shorthand.

## Example Files

Located in the "Examples" folder:

- **Construction_pSB1A2-Bca9128.txt**: CF Shorthand example that shows how to make a BioBrick using PCR, cut, and ligate techniques. Compatible with both PyDNA_CF_Simulator and ConstructionFileSimulator. Not compatible with C6-Tools.
  
- **Construction_pSB1A2-Bca9128.json**: CF JSON format of the same experiment described above.
  
- **Construction_pSB1A2-Bca9128.xml**: CF XML format of the same experiment described above.

- **Construction_pTarg1.txt**: Replaces the antibiotic marker in pTargetF with ampicillin resistance using a two-part PCR-based Golden Gate assembly. Only compatible with ConstructionFileSimulator.

- **Construction_TPjoin.txt**: Demonstrates plasmid-based Golden Gate assembly of two plasmids with BseRI. Only compatible with ConstructionFileSimulator.

- **Construction_pTarg2.txt**: Demonstrates replacing the antibiotic marker in pTargetF using a two-part PCR-based Gibson assembly. Also demonstrates usage of optional PCR product size parameters and 'oligo' and 'plasmid' keywords. Compatible with both PyDNA_CF_Simulator and ConstructionFileSimulator.

- **Construction_pTarget-tyrB1.txt**: Replaces the protospacer in pTargetF using a SpeI-based EIPCR (cut and ligation of a single PCR product). Compatible with both PyDNA_CF_Simulator and ConstructionFileSimulator.

- **Construction_pBca1100-Bca1111.txt**: Derived from OpenWetWare tutorial. Demonstrates capabilities of ConstructionFileSimulator, but not implemented in PyDNA_CF_Simulator: SOEing and PCR with oligos containing a mismatch in the annealing region.

- **Construction_pAC-tRNA_N8_Library.txt**: Demonstrates annealing and extension (Klenow Extension) of degenerate oligonucleotides, followed by cut and paste. Includes a 3' enzyme, PstI. Only compatible with ConstructionFileSimulator.

- **Construction_PCA.txt**: A synthetic example of Polymerase Chain Assembly. Not tested in the wetlab. Only compatible with ConstructionFileSimulator.

## Experiment Folders

### Lycopene2
Insertion of the AtIPI gene into a lycopene production plasmid with 6 different truncations of adjacent sequences. Can be run using ConstructionFileSimulator from the command line.

### pTP2_reporter
A chain of three sequentially executed Construction Files. Can be run using ConstructionFileSimulator from the command line.

## Movies

Located in the "Movies" folder:

- **pydna_plugin_test.mov**: Demonstrates simulating a PCR reaction via the PyDNA_CF_Simulator ChatGPT plugin.

- **cfs_experiment.mov**: Shows how to use ConstructionFileSimulator to simulate the pTP2_reporter example.

## Chats

Located in the "Chats" folder:

- **syntax_conversions.html**: ChatGPT conversion of CF shorthand to JSON and XML formats. [Shared Chat](https://chat.openai.com/share/2df31c09-5d2a-4f2b-a264-2b268ce951f6)

- **cf_to_pydna.html**: ChatGPT attempts to convert a CF to a pydna script. [Shared Chat](https://chat.openai.com/share/cce4f72e-518d-4485-879a-ff98a9ec16b4)

- **design_biobrick.html**: ChatGPT attempts to design a BioBrick prefix insertion CF. [Shared Chat](https://chat.openai.com/share/b618df5f-c319-4a0f-80be-96485a2f33c4)

- **technician_instructions.html**: ChatGPT generates technician protocols from a CF. [Shared Chat](https://chat.openai.com/share/694a76be-c604-46fc-8872-2c40125d2e00)

- **autoprotocol_instructions.html**: ChatGPT attempts to write an Autoprotocol from a CF. [Shared Chat](https://chat.openai.com/share/7379b4a3-6c01-489b-a67b-5ae01028f58e)

- **invasin_native_text.txt**: Text from reference 14 used as a ChatGPT parsing test.

- **invasin_parse_test.html**: ChatGPT parses a CF from scientific journal text. [Shared Chat](https://chat.openai.com/share/dd951f5b-00e9-42d8-85d2-8fd811f1ab1b)

- **invasin_cf.txt**: CF Shorthand parsed by ChatGPT with sequences added.

- **invasin_simulation.html**: ChatGPT attempts to simulate the invasin CF without a plugin. [Shared Chat](https://chat.openai.com/share/f1289f66-d4c5-483b-b07c-26071af36a4a)

- **pydna_plugin_test.html**: ChatGPT simulates a PCR reaction using the PyDNA_CF_Simulator plugin. [Shared Chat](https://chat.openai.com/share/2af29a1f-590c-484f-b48d-7d5ac57fd786)

- **java_simulator_conversion.html**: ChatGPT attempts to translate the Java implementation of the Gibson algorithm from CFS to Apps Script. [Shared Chat](https://chat.openai.com/share/cad9c6ab-5e57-43cc-b1ce-c53359fce7be)
