# Supplementary material for: Enabling AI in synthetic biology through Construction File specification
Source: PLoS One. 2023 Nov 13;18(11):e0294469. doi: 10.1371/journal.pone.0294469 (PMC10642840; doi:10.1371/journal.pone.0294469)
Supplement: S1 File — This ZIP file contains all essential supporting documents, including specification documents, chats, movies, Construction Files, and sequences, as referenced in the main text. A detailed description of contents is provided in the accompanying README.txt. (ZIP) [file pone.0294469.s001.zip › S1_CF_Supplementa/Examples/Construction_PCA.txt]

# Synthetic example of Polymerase Chain Assembly (PCA).  Not experimentally verified.

PCA extOligoF extOligoR oPCA0 oPCA1 oPCA2 oPCA3 pcaPdt

extOligoF CCATAGAATTCATGAGATCTAACGATGGTGTAGTCTTCG
extOligoR GGATCGGATCCCCGGAAGACGGTGCTCTGAAAG
oPCA0 AACGATGGTGTAGTCTTCGTTGTGGGAGGTGATGTCCAGTTTGATGTCGGTTTTG
oPCA1 CCACCTACATGGCTAAAAAACCGGTTCAGCTGCCGGGTGCTTACAAAACCGACATCAAACTGG
oPCA2 CGGTTTTTTAGCCATGTAGGTGGTTTTAACTTCAGCGTCGTAGTGACCACCGTCTTTCAGTTTCAGACGCATTTTG
oPCA3 CCGGAAGACGGTGCTCTGAAAGGTGAAATCAAAATGCGTCTGAAACTG
