# Supplementary material for: Enabling AI in synthetic biology through Construction File specification
Source: PLoS One. 2023 Nov 13;18(11):e0294469. doi: 10.1371/journal.pone.0294469 (PMC10642840; doi:10.1371/journal.pone.0294469)
Supplement: S1 File — This ZIP file contains all essential supporting documents, including specification documents, chats, movies, Construction Files, and sequences, as referenced in the main text. A detailed description of contents is provided in the accompanying README.txt. (ZIP) [file pone.0294469.s001.zip › S1_CF_Supplementa/Chats/invasin_native_text.txt]

Invasin was PCR-amplified from pAC-TetInv with oligonucleotides ca877F (5'-GAGTTGGATCCNNNGGAGNNNNNNRTGNTGGTTTTCCAGCCAATCAGTG-3') and ca606R (5'-GTCGACGGCGCTATTCAGATCCTC-3'), digested with BamHI and EcoRI, and inserted in similar sites of pBACr-Fdh and pBACr-Ara affording ribosome binding site libraries.
