# Supplementary material for: Enabling AI in synthetic biology through Construction File specification
Source: PLoS One. 2023 Nov 13;18(11):e0294469. doi: 10.1371/journal.pone.0294469 (PMC10642840; doi:10.1371/journal.pone.0294469)
Supplement: S1 File — This ZIP file contains all essential supporting documents, including specification documents, chats, movies, Construction Files, and sequences, as referenced in the main text. A detailed description of contents is provided in the accompanying README.txt. (ZIP) [file pone.0294469.s001.zip › S1_CF_Supplementa/Examples/Lycopene2/pLYC5.seq]

LOCUS       pLYC5                   7439 bp    DNA        linear       15-JUN-2023
DEFINITION  .
ACCESSION   
VERSION     
SOURCE      .
  ORGANISM  .
COMMENT     
COMMENT     
COMMENT     ApEinfo:methylated:1
FEATURES             Location/Qualifiers
     primer_bind     complement(5345..5366)
                     /locus_tag="CA998"
                     /label="CA998"
                     /ApEinfo_label="CA998"
                     /ApEinfo_fwdcolor="#9bd1f9"
                     /ApEinfo_revcolor="#9bd1f9"
                     /ApEinfo_graphicformat="arrow_data {{0 0.5 0 1 2 0 0 -1 0
                     -0.5} {} 0} width 5 offset 0"
     promoter        join(7276..7295,7302..7318,7325..7330)
                     /locus_tag="Pcon from family TP17"
                     /label="Pcon from family TP17"
                     /ApEinfo_label="Pcon from family TP17"
                     /ApEinfo_fwdcolor="BlanchedAlmond"
                     /ApEinfo_revcolor="BlanchedAlmond"
                     /ApEinfo_graphicformat="arrow_data {{0 0.5 0 1 2 0 0 -1 0
                     -0.5} {} 0} width 5 offset 0"
     misc_feature    complement(6435..7275)
                     /locus_tag="p15A origin"
                     /label="p15A origin"
                     /ApEinfo_label="p15A origin"
                     /ApEinfo_fwdcolor="#956a92"
                     /ApEinfo_revcolor="#956a92"
                     /ApEinfo_graphicformat="arrow_data {{0 0.5 0 1 2 0 0 -1 0
                     -0.5} {} 0} width 5 offset 0"
     CDS             5546..6406
                     /locus_tag="Bla"
                     /label="Bla"
                     /ApEinfo_label="Bla"
                     /ApEinfo_fwdcolor="#ff9c93"
                     /ApEinfo_revcolor="#ff9c93"
                     /ApEinfo_graphicformat="arrow_data {{0 0.5 0 1 2 0 0 -1 0
                     -0.5} {} 0} width 5 offset 0"
     restriction_sitejoin(4879..4884,4886..4889)
                     /locus_tag="BsaI"
                     /label="BsaI"
                     /ApEinfo_label="BsaI"
                     /ApEinfo_fwdcolor="#c9cc9d"
                     /ApEinfo_revcolor="#c9cc9d"
                     /ApEinfo_graphicformat="arrow_data {{0 0.5 0 1 2 0 0 -1 0
                     -0.5} {} 0} width 5 offset 0"
     restriction_sitecomplement(join(7384..7387,7389..7394))
                     /locus_tag="BsaI(1)"
                     /label="BsaI(1)"
                     /ApEinfo_label="BsaI"
                     /ApEinfo_fwdcolor="#c9cc9d"
                     /ApEinfo_revcolor="#c9cc9d"
                     /ApEinfo_graphicformat="arrow_data {{0 0.5 0 1 2 0 0 -1 0
                     -0.5} {} 0} width 5 offset 0"
     restriction_sitejoin(2115..2120,2129..2130)
                     /locus_tag="BseRI"
                     /label="BseRI"
                     /ApEinfo_label="BseRI"
                     /ApEinfo_fwdcolor="#9ac688"
                     /ApEinfo_revcolor="#9ac688"
                     /ApEinfo_graphicformat="arrow_data {{0 0.5 0 1 2 0 0 -1 0
                     -0.5} {} 0} width 5 offset 0"
     restriction_sitejoin(3964..3969,3978..3979)
                     /locus_tag="BseRI(1)"
                     /label="BseRI(1)"
                     /ApEinfo_label="BseRI"
                     /ApEinfo_fwdcolor="#9ac688"
                     /ApEinfo_revcolor="#9ac688"
                     /ApEinfo_graphicformat="arrow_data {{0 0.5 0 1 2 0 0 -1 0
                     -0.5} {} 0} width 5 offset 0"
     restriction_sitejoin(3967..3972,3981..3982)
                     /locus_tag="BseRI(2)"
                     /label="BseRI(2)"
                     /ApEinfo_label="BseRI"
                     /ApEinfo_fwdcolor="#9ac688"
                     /ApEinfo_revcolor="#9ac688"
                     /ApEinfo_graphicformat="arrow_data {{0 0.5 0 1 2 0 0 -1 0
                     -0.5} {} 0} width 5 offset 0"
     restriction_sitejoin(6586..6591,6600..6601)
                     /locus_tag="BseRI(3)"
                     /label="BseRI(3)"
                     /ApEinfo_label="BseRI"
                     /ApEinfo_fwdcolor="#9ac688"
                     /ApEinfo_revcolor="#9ac688"
                     /ApEinfo_graphicformat="arrow_data {{0 0.5 0 1 2 0 0 -1 0
                     -0.5} {} 0} width 5 offset 0"
     restriction_sitecomplement(join(4448..4449,4458..4463))
                     /locus_tag="BseRI(4)"
                     /label="BseRI(4)"
                     /ApEinfo_label="BseRI"
                     /ApEinfo_fwdcolor="#9ac688"
                     /ApEinfo_revcolor="#9ac688"
                     /ApEinfo_graphicformat="arrow_data {{0 0.5 0 1 2 0 0 -1 0
                     -0.5} {} 0} width 5 offset 0"
     restriction_sitecomplement(join(5109..5110,5119..5124))
                     /locus_tag="BseRI(5)"
                     /label="BseRI(5)"
                     /ApEinfo_label="BseRI"
                     /ApEinfo_fwdcolor="#9ac688"
                     /ApEinfo_revcolor="#9ac688"
                     /ApEinfo_graphicformat="arrow_data {{0 0.5 0 1 2 0 0 -1 0
                     -0.5} {} 0} width 5 offset 0"
     restriction_sitecomplement(join(6643..6644,6653..6658))
                     /locus_tag="BseRI(6)"
                     /label="BseRI(6)"
                     /ApEinfo_label="BseRI"
                     /ApEinfo_fwdcolor="#9ac688"
                     /ApEinfo_revcolor="#9ac688"
                     /ApEinfo_graphicformat="arrow_data {{0 0.5 0 1 2 0 0 -1 0
                     -0.5} {} 0} width 5 offset 0"
     restriction_sitejoin(8..13,15..18)
                     /locus_tag="BsmBI"
                     /label="BsmBI"
                     /ApEinfo_label="BsmBI"
                     /ApEinfo_fwdcolor="#c959ff"
                     /ApEinfo_revcolor="#c959ff"
                     /ApEinfo_graphicformat="arrow_data {{0 0.5 0 1 2 0 0 -1 0
                     -0.5} {} 0} width 5 offset 0"
     restriction_sitejoin(5116..5121,5123..5126)
                     /locus_tag="BsmBI(1)"
                     /label="BsmBI(1)"
                     /ApEinfo_label="BsmBI"
                     /ApEinfo_fwdcolor="#c959ff"
                     /ApEinfo_revcolor="#c959ff"
                     /ApEinfo_graphicformat="arrow_data {{0 0.5 0 1 2 0 0 -1 0
                     -0.5} {} 0} width 5 offset 0"
     restriction_sitecomplement(join(743..746,748..753))
                     /locus_tag="BsmBI(2)"
                     /label="BsmBI(2)"
                     /ApEinfo_label="BsmBI"
                     /ApEinfo_fwdcolor="#c959ff"
                     /ApEinfo_revcolor="#c959ff"
                     /ApEinfo_graphicformat="arrow_data {{0 0.5 0 1 2 0 0 -1 0
                     -0.5} {} 0} width 5 offset 0"
     restriction_sitecomplement(join(4771..4774,4776..4781))
                     /locus_tag="BsmBI(3)"
                     /label="BsmBI(3)"
                     /ApEinfo_label="BsmBI"
                     /ApEinfo_fwdcolor="#c959ff"
                     /ApEinfo_revcolor="#c959ff"
                     /ApEinfo_graphicformat="arrow_data {{0 0.5 0 1 2 0 0 -1 0
                     -0.5} {} 0} width 5 offset 0"
     restriction_site4927..4932
                     /locus_tag="EcoRI"
                     /label="EcoRI"
                     /ApEinfo_label="EcoRI"
                     /ApEinfo_fwdcolor="lime"
                     /ApEinfo_revcolor="lime"
                     /ApEinfo_graphicformat="arrow_data {{0 0.5 0 1 2 0 0 -1 0
                     -0.5} {} 0} width 5 offset 0"
     restriction_site272..277
                     /locus_tag="BamHI"
                     /label="BamHI"
                     /ApEinfo_label="BamHI"
                     /ApEinfo_fwdcolor="#00ff00"
                     /ApEinfo_revcolor="#00ff00"
                     /ApEinfo_graphicformat="arrow_data {{0 0.5 0 1 2 0 0 -1 0
                     -0.5} {} 0} width 5 offset 0"
     restriction_site1849..1854
                     /locus_tag="BamHI(1)"
                     /label="BamHI(1)"
                     /ApEinfo_label="BamHI"
                     /ApEinfo_fwdcolor="#00ff00"
                     /ApEinfo_revcolor="#00ff00"
                     /ApEinfo_graphicformat="arrow_data {{0 0.5 0 1 2 0 0 -1 0
                     -0.5} {} 0} width 5 offset 0"
     restriction_site2370..2375
                     /locus_tag="BamHI(2)"
                     /label="BamHI(2)"
                     /ApEinfo_label="BamHI"
                     /ApEinfo_fwdcolor="#00ff00"
                     /ApEinfo_revcolor="#00ff00"
                     /ApEinfo_graphicformat="arrow_data {{0 0.5 0 1 2 0 0 -1 0
                     -0.5} {} 0} width 5 offset 0"
     restriction_site4038..4043
                     /locus_tag="BamHI(3)"
                     /label="BamHI(3)"
                     /ApEinfo_label="BamHI"
                     /ApEinfo_fwdcolor="#00ff00"
                     /ApEinfo_revcolor="#00ff00"
                     /ApEinfo_graphicformat="arrow_data {{0 0.5 0 1 2 0 0 -1 0
                     -0.5} {} 0} width 5 offset 0"
     restriction_site4855..4860
                     /locus_tag="BamHI(4)"
                     /label="BamHI(4)"
                     /ApEinfo_label="BamHI"
                     /ApEinfo_fwdcolor="#00ff00"
                     /ApEinfo_revcolor="#00ff00"
                     /ApEinfo_graphicformat="arrow_data {{0 0.5 0 1 2 0 0 -1 0
                     -0.5} {} 0} width 5 offset 0"
     restriction_site3309..3314
                     /locus_tag="BglII"
                     /label="BglII"
                     /ApEinfo_label="BglII"
                     /ApEinfo_fwdcolor="#00ff00"
                     /ApEinfo_revcolor="#00ff00"
                     /ApEinfo_graphicformat="arrow_data {{0 0.5 0 1 2 0 0 -1 0
                     -0.5} {} 0} width 5 offset 0"
     promoter        5474..5528
                     /locus_tag="Pbla from PMID: 6269053"
                     /label="Pbla from PMID: 6269053"
                     /ApEinfo_label="Pbla from PMID: 6269053"
                     /ApEinfo_fwdcolor="#66ccfe"
                     /ApEinfo_revcolor="#66ccfe"
                     /ApEinfo_graphicformat="arrow_data {{0 0.5 0 1 2 0 0 -1 0
                     -0.5} {} 0} width 5 offset 0"
     misc_feature    115..1038
                     /locus_tag="Pantoea agglomerans GGPPS Synthase"
                     /label="Pantoea agglomerans GGPPS Synthase"
                     /ApEinfo_label="Pantoea agglomerans GGPPS Synthase"
                     /ApEinfo_fwdcolor="#66ffcb"
                     /ApEinfo_revcolor="#66ffcb"
                     /ApEinfo_graphicformat="arrow_data {{0 0.5 0 1 2 0 0 -1 0
                     -0.5} {} 0} width 5 offset 0"
     misc_feature    1101..2303
                     /locus_tag="type 2 isopentenyl-diphosphate
                     Delta-isomerase"
                     /label="type 2 isopentenyl-diphosphate Delta-isomerase"
                     /ApEinfo_label="type 2 isopentenyl-diphosphate
                     Delta-isomerase"
                     /ApEinfo_fwdcolor="#fefe0a"
                     /ApEinfo_revcolor="#fefe0a"
                     /ApEinfo_graphicformat="arrow_data {{0 0.5 0 1 2 0 0 -1 0
                     -0.5} {} 0} width 5 offset 0"
     misc_feature    3775..4704
                     /locus_tag=""crtB, phytoene/squalene synthase family
                     protein [Lamprocystis purpurea]""
                     /label=""crtB, phytoene/squalene synthase family protein
                     [Lamprocystis purpurea]""
                     /ApEinfo_label=""crtB, phytoene/squalene synthase family
                     protein [Lamprocystis purpurea]""
                     /ApEinfo_fwdcolor="#ccff66"
                     /ApEinfo_revcolor="#ccff66"
                     /ApEinfo_graphicformat="arrow_data {{0 0.5 0 1 2 0 0 -1 0
                     -0.5} {} 0} width 5 offset 0"
     misc_feature    2300..3778
                     /locus_tag=""crtI, phytoene desaturase [Lamprocystis
                     purpurea]""
                     /label=""crtI, phytoene desaturase [Lamprocystis
                     purpurea]""
                     /ApEinfo_label=""crtI, phytoene desaturase [Lamprocystis
                     purpurea]""
                     /ApEinfo_fwdcolor="cyan"
                     /ApEinfo_revcolor="green"
                     /ApEinfo_graphicformat="arrow_data {{0 0.5 0 1 2 0 0 -1 0
                     -0.5} {} 0} width 5 offset 0"
     misc_feature    complement(6467..7012)
                     /locus_tag="Ori_p15A"
                     /label="Ori_p15A"
                     /ApEinfo_label="Ori_p15A"
                     /ApEinfo_fwdcolor="#999998"
                     /ApEinfo_revcolor="#999998"
                     /ApEinfo_graphicformat="arrow_data {{0 0.5 0 1 2 0 0 -1 0
                     -0.5} {} 0} width 5 offset 0"
     terminator      complement(5308..5351)
                     /locus_tag="terminator"
                     /label="terminator"
                     /ApEinfo_label="terminator"
                     /ApEinfo_fwdcolor="#D56B5B"
                     /ApEinfo_revcolor="#D56B5B"
                     /ApEinfo_graphicformat="arrow_data {{0 0.5 0 1 2 0 0 -1 0
                     -0.5} {} 0} width 5 offset 0"
     promoter        7395..7429
                     /locus_tag="Pcon promoter"
                     /label="Pcon promoter"
                     /ApEinfo_label="Pcon promoter"
                     /ApEinfo_fwdcolor="#ffff00"
                     /ApEinfo_revcolor="#ffff00"
                     /ApEinfo_graphicformat="arrow_data {{0 0.5 0 1 2 0 0 -1 0
                     -0.5} {} 0} width 5 offset 0"
     promoter        join(7296..7301,7319..7324,7331..7331)
                     /locus_tag="SLOW Promoter pattern J23109 - A"
                     /label="SLOW Promoter pattern J23109 - A"
                     /ApEinfo_label="SLOW Promoter pattern J23109 - A"
                     /ApEinfo_fwdcolor="LightSteelBlue"
                     /ApEinfo_revcolor="LightSteelBlue"
                     /ApEinfo_graphicformat="arrow_data {{0 0.5 0 1 2 0 0 -1 0
                     -0.5} {} 0} width 5 offset 0"
ORIGIN
        1 ggcacagcgt ctcatgcttc gcacaatgta aaactgcttc agaacctggc gagagctatc
       61 cgcgcggtct acggttaact gatactaaaa gacaattcag cgggtaacct tgcaatggtg
      121 agtggcagta aagcgggcgt ttcgcctcat cgcgaaatag aagtaatgag acaatccatt
      181 gacgatcacc tggctggcct gttacctgaa accgacagcc aggatatcgt cagccttgcg
      241 atgcgtgaag gcgtcatggc acccggtaaa cggatccgtc cgctgctgat gctgctggcc
      301 gcccgcgacc tccgctacca gggcagtatg cctacgctgc tcgatctcgc ctgcgccgtt
      361 gaactgaccc ataccgcgtc gctgatgctc gacgacatgc cctgcatgga caacgccgag
      421 ctgcgccgcg gtcagcccac tacccacaaa aaatttggtg agagcgtggc gatccttgcc
      481 tccgttgggc tgctctctaa agcctttggt ctgatcgccg ccaccggcga tctgccgggg
      541 gagaggcgtg cccaggcggt caacgagctc tctaccgccg tgggcgtgca gggcctggta
      601 ctggggcagt ttcgcgatct taacgatgcc gccctcgacc gtacccctga cgctatcctc
      661 agcaccaacc acctcaagac cggcattctg ttcagcgcga tgctgcagat cgtcgccatt
      721 gcttccgcct cgtcgccgag cacgcgagag acgctgcacg ccttcgccct cgacttcggc
      781 caggcgtttc aactgctgga cgatctgcgt gacgatcacc cggaaaccgg taaagatcgc
      841 aataaggacg cgggaaaatc gacgctggtc aaccggctgg gcgcagacgc ggcccggcaa
      901 aagctgcgcg agcatattga ttccgccgac aaacacctca cttttgcctg tccgcagggc
      961 ggcgccatcc gacagtttat gcatctgtgg tttggccatc accttgccga ctggtcaccg
     1021 gtcatgaaaa tcgcctgata ccgccctttt gggttcaagc agtacataac gatggaacca
     1081 cattacagga gtagtgatga atgaaggacg agcgccttgt tcagcgtaag aacgatcatc
     1141 tggatatcgt tctcgacccc cgtcgcgccg taactcaggc tagcgcaggt tttgagcgct
     1201 ggcgctttac ccactgcgcc ctgccagagc tgaattttag cgacatcacg ctggaaacca
     1261 ccttcctgaa tcggcagcta caggctccgc tgctgatcag ctccatgacc ggcggcgttg
     1321 agcgctcgcg ccatatcaac cgccacctcg ccgaggcggc gcaggtgcta aaaattgcga
     1381 tgggggtggg ctcccagcgc gtcgccattg agagcgacgc gggcttaggg ctggataaaa
     1441 ccctgcggca gctggctccg gacgtgccgc tgctggcgaa cctcggcgcg gcgcagctga
     1501 ccggcagaaa aggtattgat tacgcccgac gggccgtgga gatgatcgag gcggatgcgc
     1561 tgattgtgca cctaaacccg ctgcaggagg cgctacagcc cggcggcgat cgcgactggc
     1621 gcggacggct ggcggctatt gaaactctgg tccgcgagct gcccgttccg ctggtggtga
     1681 aagaggtggg agccggtatc tcccgaaccg tggccgggca gctgatcgat gccggcgtta
     1741 ccgtgattga cgtcgcgggc gcgggcggca ccagctgggc cgccgttgaa ggcgagcggg
     1801 cggccaccga gcagcagcgc agcgtggcca acgtctttgc cgactggggg atccccaccg
     1861 ctgaggcgct ggttgacatt gccgaggcct ggccgcagat gccccttatt gcctcgggaa
     1921 tgcgggctgg gctatttcac cctaccactg gctattcgct gccgctggcg gtggcccttg
     1981 ccgacgcgat tgccgacagc ccgcggctgg gcagcgttcc gctctatcag ctcacccggc
     2041 agtttgccga acgccactgg cgcaggcagg gattcttccg cctgctgaac cggatgcttt
     2101 tcctggccgg gcgcgaggag aaccgctggc gggtgatgca gcgcttttat gggctgccgg
     2161 agcccaccgt agagcgcttt tacgccggtc ggctctctct ctttgataag gcccgcattt
     2221 tgacgggcaa gccaccggtt ccgctgggcg aagcctggcg ggcggcgctg aaccattttc
     2281 ctgacagacg agataaagga tgaaaaaaac cgttgtgatt ggcgcaggct ttggtggcct
     2341 ggcgctggcg attcgcctgc aggcggcagg gatcccaacc gtactgctgg agcagcggga
     2401 caagcccggc ggtcgggcct acgtctggca tgaccagggc tttacctttg acgccgggcc
     2461 gacggtgatc accgatccta ccgcgcttga ggcgctgttc accctggccg gcaggcgcat
     2521 ggaggattac gtcaggctgc tgccggtaaa acccttctac cgactctgct gggagtccgg
     2581 gaagaccctc gactatgcta acgacagcgc cgagcttgag gcgcagatta cccagttcaa
     2641 cccccgcgac gtcgagggct accggcgctt tctggcttac tcccaggcgg tattccagga
     2701 gggatatttg cgcctcggca gcgtgccgtt cctctctttt cgcgacatgc tgcgcgccgg
     2761 gccgcagctg cttaagctcc aggcgtggca gagcgtctac cagtcggttt cgcgctttat
     2821 tgaggatgag catctgcggc aggccttctc gttccactcc ctgctggtag gcggcaaccc
     2881 cttcaccacc tcgtccatct acaccctgat ccacgccctt gagcgggagt ggggggtctg
     2941 gttccctgag ggcggcaccg gggcgctggt gaacggcatg gtgaagctgt ttaccgatct
     3001 gggcggggag atcgaactca acgcccgggt cgaagagctg gtggtggccg ataaccgcgt
     3061 aagccaggtc cggctggcgg atggtcggat ctttgacacc gacgccgtag cctcgaacgc
     3121 tgacgtggtg aacacctata aaaagctgct cggccaccat ccggtggggc agaagcgggc
     3181 ggcagcgctg gagcgcaaga gcatgagcaa ctcgctgttt gtgctctact tcggcctgaa
     3241 ccagcctcat tcccagctgg cgcaccatac catctgtttt ggtccccgct accgggagct
     3301 gatcgacgag atctttaccg gcagcgcgct ggcggatgac ttctcgctct acctgcactc
     3361 gccctgcgtg accgatccct cgctcgcgcc tcccggctgc gccagcttct acgtgctggc
     3421 cccggtgccg catcttggca acgcgccgct ggactgggcg caggaggggc cgaagctgcg
     3481 cgaccgcatc tttgactacc ttgaagagcg ctatatgccc ggcctgcgta gccagctggt
     3541 gacccagcgg atctttaccc cggcagactt ccacgacacg ctggatgcgc atctgggatc
     3601 ggccttctcc atcgagccgc tgctgaccca aagcgcctgg ttccgcccgc acaaccgcga
     3661 cagcgacatt gccaacctct acctggtggg cgcaggtact caccctgggg cgggcattcc
     3721 tggcgtagtg gcctcggcga aagccaccgc cagcctgatg attgaggatc tgcaatgagc
     3781 caaccgccgc tgcttgacca cgccacgcag accatggcca acggctcgaa aagttttgcc
     3841 accgctgcga agctgttcga cccggccacc cgccgtagcg tgctgatgct ctacacctgg
     3901 tgccgccact gcgatgacgt cattgacgac cagacccacg gcttcgccag cgaggccgcg
     3961 gcggaggagg aggccaccca gcgcctggcc cggctgcgca cgctgaccct ggcggcgttt
     4021 gaaggggccg agatgcagga tccggccttc gctgcctttc aggaggtggc gctgacccac
     4081 ggtattacgc cccgcatggc gctcgatcac ctcgacggct ttgcgatgga cgtggctcag
     4141 acccgctatg tcacctttga ggatacgctg cgctactgct atcacgtggc gggcgtggtg
     4201 ggtctgatga tggccagggt gatgggcgtg cgggatgagc gggtgctgga tcgcgcctgc
     4261 gatctggggc tggccttcca gctgacgaat atcgcccggg atattattga cgatgcggct
     4321 attgaccgct gctatctgcc cgccgagtgg ctgcaggatg ccgggctgac cccggagaac
     4381 tatgccgcgc gggagaatcg ggccgcgctg gcgcgggtgg cggagcggct tattgatgcc
     4441 gcagagccgt actacatctc ctcccaggcc gggctacacg atctgccgcc gcgctgcgcc
     4501 tgggcgatcg ccaccgcccg cagcgtctac cgggagatcg gtattaaggt aaaagcggcg
     4561 ggaggcagcg cctgggatcg ccgccagcac accagcaaag gtgaaaaaat tgccatgctg
     4621 atggcggcac cggggcaggt tattcgggcg aagacgacga gggtgacgcc gcgtccggcc
     4681 ggtctttggc agcgtcccgt ttaggcgggc ggccatgacg ttcacgcagg atcgcctgta
     4741 ggtcggcagg cttgcgggcg taaataaaac cgaaggagac gcagccctcc cggccgcgca
     4801 ccgcgtggtg caggcggtgg gcgacgtaga gccgcttcag gtagccccgg cgcgggatcc
     4861 cgcctcgccg tgctgtccgg tctcaacctg atccgccaga atcgagccaa cgggatcggc
     4921 cagcacgaat tcggtatgcg gagagtgttt ggcaaaccat gcctgcaagc cacccagcgt
     4981 gccgccggag ccaacgccta ctaccacggc atcaaccctg cctgccagct ggtcgaacag
     5041 ctccggtgcg gtggtggtgg cgtgcgccag cgggttggcc gggttagaga actgatcaat
     5101 atagtaagca cccggcgtct cctctgccag gcggcgggcg tagtcctgat agtactccgg
     5161 gtggcccttt gtcacgtcgg agcgggtcag gcgcacatca acacccagcg cacgcaggtg
     5221 gtagatcctc tacgccggac gcatcgtggc cggcatcacc ggcgccacag gtgcggttgc
     5281 tggcgcctat atcgccgaca tcacccagaa atcatcctta gcgaaagcta aggatttttt
     5341 ttatctgaaa ttctgcctcg tgatacgcct atttttatag gttaatgtca tgataataat
     5401 ggtttcttag acgtcaggtg gcacttttcg gggaaatgtg cgcggaaccc ctatttgttt
     5461 atttttctaa atacattcaa atatgtatcc gctcatgaga caataaccct gataaatgct
     5521 tcaataatat tgaaaaagga agagtatgag tattcaacat ttccgtgtcg cccttattcc
     5581 cttttttgcg gcattttgcc ttcctgtttt tgctcaccca gaaacgctgg tgaaagtaaa
     5641 agatgctgaa gatcagttgg gtgcacgagt gggttacatc gaactggatc tcaacagcgg
     5701 taagatcctt gagagttttc gccccgaaga acgttttcca atgatgagca cttttaaagt
     5761 tctgctatgt ggcgcggtat tatcccgtat tgacgccggg caagagcaac tcggtcgccg
     5821 catacactat tctcagaatg acttggttga gtactcacca gtcacagaaa agcatcttac
     5881 ggatggcatg acagtaagag aattatgcag tgctgccata accatgagtg ataacactgc
     5941 ggccaactta cttctgacaa cgatcggagg accgaaggag ctaaccgctt ttttgcacaa
     6001 catgggggat catgtaactc gccttgatcg ttgggaaccg gagctgaatg aagccatacc
     6061 aaacgacgag cgtgacacca cgatgcctgt agcaatggca acaacgttgc gcaaactatt
     6121 aactggcgaa ctacttactc tagcttcccg gcaacaatta atagactgga tggaggcgga
     6181 taaagttgca ggaccacttc tgcgctcggc ccttccggct ggctggttta ttgctgataa
     6241 atctggagcc ggtgagcgtg gctctcgcgg tatcattgca gcactggggc cagatggtaa
     6301 gccctcccgt atcgtagtta tctacacgac ggggagtcag gcaactatgg atgaacgaaa
     6361 tagacagatc gctgagatag gtgcctcact gattaagcat tggtaatttt tttaaggcag
     6421 ttattggtgc ctagaaatat tttatctgat taataagatg atcttcttga gatcgttttg
     6481 gtctgcgcgt aatctcttgc tctgaaaacg aaaaaaccgc cttgcagggc ggtttttcga
     6541 aggttctctg agctaccaac tctttgaacc gaggtaactg gcttggagga gcgcagtcac
     6601 caaaacttgt cctttcagtt tagccttaac cggcgcatga cttcaagact aactcctcta
     6661 aatcaattac cagtggctgc tgccagtggt gcttttgcat gtctttccgg gttggactca
     6721 agacgatagt taccggataa ggcgcagcgg tcggactgaa cggggggttc gtgcatacag
     6781 tccagcttgg agcgaactgc ctacccggaa ctgagtgtca ggcgtggaat gagacaaacg
     6841 cggccataac agcggaatga caccggtaaa ccgaaaggca ggaacaggag agcgcacgag
     6901 ggagccgcca gggggaaacg cctggtatct ttatagtcct gtcgggtttc gccaccactg
     6961 atttgagcgt cagatttcgt gatgcttgtc aggggggcgg agcctatgga aaaacggctt
     7021 tgccgcggcc ctctcacttc cctgttaagt atcttcctgg catcttccag gaaatctccg
     7081 ccccgttcgt aagccatttc cgctcgccgc agtcgaacga ccgagcgtag cgagtcagtg
     7141 agcgaggaag cggaatatat cctgtatcac atattctgct gacgcaccgg tgcagccttt
     7201 tttctcctgc cacatgaagc acttcactga caccctcatc agtgccaaca tagtaagcca
     7261 gtatacactc cgctacagcc acgtatcgcc agatgtttac atttaatgat aatgtattga
     7321 ctgtaacaga aggatctaaa ataactctat caatgataga gtgtcaacaa aaattaggaa
     7381 ttaactgtga gaccttgacg gctagctcag tcctaggtac agtgctagct actagagaa
//
