# Supplementary material for: Enabling AI in synthetic biology through Construction File specification
Source: PLoS One. 2023 Nov 13;18(11):e0294469. doi: 10.1371/journal.pone.0294469 (PMC10642840; doi:10.1371/journal.pone.0294469)
Supplement: S1 File — This ZIP file contains all essential supporting documents, including specification documents, chats, movies, Construction Files, and sequences, as referenced in the main text. A detailed description of contents is provided in the accompanying README.txt. (ZIP) [file pone.0294469.s001.zip › S1_CF_Supplementa/Examples/Lycopene2/idt_oligos.txt]

ZH1	atcatggtcatagctgtttcctgtgtggtggtagatcctctacgccggacgcat	25nm	STD	Assembly of IDI and pLYC5
ZH2	ccttttgggttcaagcagtacataacgatggaaccacattacaggagtagtgat	25nm	STD	Assembly of IDI and pLYC5
ZH3	gccatgacgttcacgcaggatcgcctgggaagctgtggtatggctgtgcaggtc	25nm	STD	Assembly of IDI and pLYC5
ZH4	atcatggtcatagctgtttcctgtgtgccgacatcacccagaaatcatccttag	25nm	STD	Assembly of IDI and pLYC5
ZH5	ggcacagcAtctcatgcttcgcacaatgtaaaactgcttcagaacctggcgaga	25nm	STD	Assembly of IDI and pLYC5
ZH6	aggatcgcctgtaggtcggcaggcttgggaagctgtggtatggctgtgcaggtc	25nm	STD	Assembly of IDI and pLYC5
ZH7	ctttagtgagggttaatttcgagcttggtggtagatcctctacgccggacgcat	25nm	STD	Assembly of IDI and pLYC5
ZH8	gccatgacgttcacgcaggatcgcctgctgtgtgggcactcgaccggaattatc	25nm	STD	Assembly of IDI and pLYC5
ZH9	ctttagtgagggttaatttcgagcttgccgacatcacccagaaatcatccttag	25nm	STD	Assembly of IDI and pLYC5
ZH10	aggatcgcctgtaggtcggcaggcttgctgtgtgggcactcgaccggaattatc	25nm	STD	Assembly of IDI and pLYC5
ZH1R	atgcgtccggcgtagaggatctaccaccacacaggaaacagctatgaccatgat	25nm	STD	Assembly of IDI and pLYC5
ZH2R	atcactactcctgtaatgtggttccatcgttatgtactgcttgaacccaaaagg	25nm	STD	Assembly of IDI and pLYC5
ZH3R	gacctgcacagccataccacagcttcccaggcgatcctgcgtgaacgtcatggc	25nm	STD	Assembly of IDI and pLYC5
ZH4R	ctaaggatgatttctgggtgatgtcggcacacaggaaacagctatgaccatgat	25nm	STD	Assembly of IDI and pLYC5
ZH5R	tctcgccaggttctgaagcagttttacattgtgcgaagcatgagaTgctgtgcc	25nm	STD	Assembly of IDI and pLYC5
ZH6R	gacctgcacagccataccacagcttcccaagcctgccgacctacaggcgatcct	25nm	STD	Assembly of IDI and pLYC5
ZH7R	atgcgtccggcgtagaggatctaccaccaagctcgaaattaaccctcactaaag	25nm	STD	Assembly of IDI and pLYC5
ZH8R	gataattccggtcgagtgcccacacagcaggcgatcctgcgtgaacgtcatggc	25nm	STD	Assembly of IDI and pLYC5
ZH9R	ctaaggatgatttctgggtgatgtcggcaagctcgaaattaaccctcactaaag	25nm	STD	Assembly of IDI and pLYC5
ZH10R	gataattccggtcgagtgcccacacagcaagcctgccgacctacaggcgatcct	25nm	STD	Assembly of IDI and pLYC5
