# Supplementary material for: Enabling AI in synthetic biology through Construction File specification
Source: PLoS One. 2023 Nov 13;18(11):e0294469. doi: 10.1371/journal.pone.0294469 (PMC10642840; doi:10.1371/journal.pone.0294469)
Supplement: S1 File — This ZIP file contains all essential supporting documents, including specification documents, chats, movies, Construction Files, and sequences, as referenced in the main text. A detailed description of contents is provided in the accompanying README.txt. (ZIP) [file pone.0294469.s001.zip › S1_CF_Supplementa/Examples/Lycopene2/Construction of pLYC9.txt]

PCR ZH9 ZH5R pLYC5 pcrA
PCR ZH5 ZH10R pLYC5 pcrB
PCR ZH10 ZH9R pAtipiTrc pcrC
Gibson pcrA pcrB pcrC gib9
Transform gib9 Mach1 Amp pLYC9
