# Supplementary material for: Enabling AI in synthetic biology through Construction File specification
Source: PLoS One. 2023 Nov 13;18(11):e0294469. doi: 10.1371/journal.pone.0294469 (PMC10642840; doi:10.1371/journal.pone.0294469)
Supplement: S1 File — This ZIP file contains all essential supporting documents, including specification documents, chats, movies, Construction Files, and sequences, as referenced in the main text. A detailed description of contents is provided in the accompanying README.txt. (ZIP) [file pone.0294469.s001.zip › S1_CF_Supplementa/Examples/Lycopene2/pAtipiTrc.seq]

LOCUS       pAtipiTrc               4553 bp ds-DNA     linear       10-JUN-2019
DEFINITION  .
ACCESSION   
VERSION     
SOURCE      .
  ORGANISM  .
COMMENT     
COMMENT     ApEinfo:methylated:1
FEATURES             Location/Qualifiers
     rep_origin      2869..3240
                     /label=pMB1 ori
                     /ApEinfo_fwdcolor=grey
                     /ApEinfo_revcolor=grey
                     /ApEinfo_graphicformat=arrow_data {{0 1 2 0 0 -1} {} 0}
                     width 5 offset 0
     rep_origin      8..436
                     /label=F1 ori
                     /ApEinfo_fwdcolor=grey
                     /ApEinfo_revcolor=grey
                     /ApEinfo_graphicformat=arrow_data {{0 1 2 0 0 -1} {} 0}
                     width 5 offset 0
     primer_bind     complement(2366..2385)
                     /label=T3
                     /ApEinfo_fwdcolor=cyan
                     /ApEinfo_revcolor=cyan
                     /ApEinfo_graphicformat=arrow_data {{0 1 2 0 0 -1} {} 0}
                     width 5 offset 0
     primer_bind     602..619
                     /label=M13-fwd
                     /ApEinfo_fwdcolor=cyan
                     /ApEinfo_revcolor=cyan
                     /ApEinfo_graphicformat=arrow_data {{0 1 2 0 0 -1} {} 0}
                     width 5 offset 0
     primer_bind     complement(2690..2709)
                     /label=G00101
                     /ApEinfo_fwdcolor=#99e4fb
                     /ApEinfo_revcolor=#99e4fb
                     /ApEinfo_graphicformat=arrow_data {{0 1 2 0 0 -1} {} 0}
                     width 5 offset 0
     primer_bind     626..645
                     /label=T7 Universal
                     /ApEinfo_fwdcolor=#b19943
                     /ApEinfo_revcolor=#b19943
                     /ApEinfo_graphicformat=arrow_data {{0 1 2 0 0 -1} {} 0}
                     width 5 offset 0
     primer_bind     complement(2403..2423)
                     /label=M13-rev
                     /ApEinfo_fwdcolor=cyan
                     /ApEinfo_revcolor=cyan
                     /ApEinfo_graphicformat=arrow_data {{0 1 2 0 0 -1} {} 0}
                     width 5 offset 0
     misc_binding    1244..1266
                     /label=LacO
                     /ApEinfo_fwdcolor=cornflower blue
                     /ApEinfo_revcolor=cornflower blue
                     /ApEinfo_graphicformat=arrow_data {{0 1 2 0 0 -1} {} 0}
                     width 5 offset 0
     misc_binding    complement(2429..2451)
                     /label=LacO(1)
                     /ApEinfo_label=LacO
                     /ApEinfo_fwdcolor=cornflower blue
                     /ApEinfo_revcolor=cornflower blue
                     /ApEinfo_graphicformat=arrow_data {{0 1 2 0 0 -1} {} 0}
                     width 5 offset 0
     promoter        join(1211..1216,1234..1239,1246..1246)
                     /label=UBER Promoter pattern J23119 - A
                     /ApEinfo_fwdcolor=DarkBlue
                     /ApEinfo_revcolor=DarkBlue
                     /ApEinfo_graphicformat=arrow_data {{0 1 2 0 0 -1} {} 0}
                     width 5 offset 0
     protein_tag     complement(463..531)
                     /label=LacZ alpha
                     /ApEinfo_fwdcolor=cornflower blue
                     /ApEinfo_revcolor=cornflower blue
                     /ApEinfo_graphicformat=arrow_data {{0 1 2 0 0 -1} {} 0}
                     width 5 offset 0
     rep_origin      complement(2791..3473)
                     /label=ColE1 origin
                     /ApEinfo_fwdcolor=gray50
                     /ApEinfo_revcolor=gray50
                     /ApEinfo_graphicformat=arrow_data {{0 1 2 0 0 -1} {} 0}
                     width 5 offset 0
     rep_origin      complement(12..452)
                     /label=F1 ori(1)
                     /ApEinfo_label=F1 ori
                     /ApEinfo_fwdcolor=gray50
                     /ApEinfo_revcolor=gray50
                     /ApEinfo_graphicformat=arrow_data {{0 1 2 0 0 -1} {} 0}
                     width 5 offset 0
     CDS             complement(3568..4428)
                     /label=AmpR
                     /ApEinfo_fwdcolor=#f8c887
                     /ApEinfo_revcolor=#f8c887
                     /ApEinfo_graphicformat=arrow_data {{0 1 2 0 0 -1} {} 0}
                     width 5 offset 0
     promoter        626..645
                     /label=P_T7
                     /ApEinfo_fwdcolor=RosyBrown
                     /ApEinfo_revcolor=RosyBrown
                     /ApEinfo_graphicformat=arrow_data {{0 1 2 0 0 -1} {} 0}
                     width 5 offset 0
     restriction_sitecomplement(join(3703..3706,3708..3713))
                     /label=BsaI
                     /ApEinfo_fwdcolor=#c9cc9d
                     /ApEinfo_revcolor=#c9cc9d
                     /ApEinfo_graphicformat=arrow_data {{0 1 2 0 0 -1} {} 0}
                     width 5 offset 0
     restriction_sitejoin(856..861,863..866)
                     /label=BsmBI
                     /ApEinfo_fwdcolor=#c959ff
                     /ApEinfo_revcolor=#c959ff
                     /ApEinfo_graphicformat=arrow_data {{0 1 2 0 0 -1} {} 0}
                     width 5 offset 0
     restriction_sitejoin(1500..1505,1507..1510)
                     /label=BsmBI(1)
                     /ApEinfo_label=BsmBI
                     /ApEinfo_fwdcolor=#c959ff
                     /ApEinfo_revcolor=#c959ff
                     /ApEinfo_graphicformat=arrow_data {{0 1 2 0 0 -1} {} 0}
                     width 5 offset 0
     restriction_sitecomplement(join(1491..1494,1496..1501))
                     /label=BsmBI(2)
                     /ApEinfo_label=BsmBI
                     /ApEinfo_fwdcolor=#c959ff
                     /ApEinfo_revcolor=#c959ff
                     /ApEinfo_graphicformat=arrow_data {{0 1 2 0 0 -1} {} 0}
                     width 5 offset 0
     restriction_sitecomplement(join(1928..1931,1933..1938))
                     /label=BsmBI(3)
                     /ApEinfo_label=BsmBI
                     /ApEinfo_fwdcolor=#c959ff
                     /ApEinfo_revcolor=#c959ff
                     /ApEinfo_graphicformat=arrow_data {{0 1 2 0 0 -1} {} 0}
                     width 5 offset 0
     restriction_sitecomplement(2021..2031)
                     /label=AarI
                     /ApEinfo_fwdcolor=red
                     /ApEinfo_revcolor=red
                     /ApEinfo_graphicformat=arrow_data {{0 1 2 0 0 -1} {} 0}
                     width 5 offset 0
     restriction_site2296..2301
                     /label=EcoRI
                     /ApEinfo_fwdcolor=lime
                     /ApEinfo_revcolor=lime
                     /ApEinfo_graphicformat=arrow_data {{0 1 2 0 0 -1} {} 0}
                     width 5 offset 0
     restriction_site2314..2319
                     /label=BamHI
                     /ApEinfo_fwdcolor=#00ff00
                     /ApEinfo_revcolor=#00ff00
                     /ApEinfo_graphicformat=arrow_data {{0 1 2 0 0 -1} {} 0}
                     width 5 offset 0
     restriction_site1437..1442
                     /label=BglII
                     /ApEinfo_fwdcolor=#00ff00
                     /ApEinfo_revcolor=#00ff00
                     /ApEinfo_graphicformat=arrow_data {{0 1 2 0 0 -1} {} 0}
                     width 5 offset 0
     restriction_site2320..2325
                     /label=SpeI
                     /ApEinfo_fwdcolor=#00ff00
                     /ApEinfo_revcolor=#00ff00
                     /ApEinfo_graphicformat=arrow_data {{0 1 2 0 0 -1} {} 0}
                     width 5 offset 0
     restriction_site2326..2331
                     /label=XbaI
                     /ApEinfo_fwdcolor=#00ff00
                     /ApEinfo_revcolor=#00ff00
                     /ApEinfo_graphicformat=arrow_data {{0 1 2 0 0 -1} {} 0}
                     width 5 offset 0
     restriction_site689..694
                     /label=HindIII
                     /ApEinfo_fwdcolor=#00ff00
                     /ApEinfo_revcolor=#00ff00
                     /ApEinfo_graphicformat=arrow_data {{0 1 2 0 0 -1} {} 0}
                     width 5 offset 0
     restriction_site1794..1799
                     /label=HindIII(1)
                     /ApEinfo_label=HindIII
                     /ApEinfo_fwdcolor=#00ff00
                     /ApEinfo_revcolor=#00ff00
                     /ApEinfo_graphicformat=arrow_data {{0 1 2 0 0 -1} {} 0}
                     width 5 offset 0
     restriction_site1441..1446
                     /label=PstI
                     /ApEinfo_fwdcolor=DarkSeaGreen
                     /ApEinfo_revcolor=DarkSeaGreen
                     /ApEinfo_graphicformat=arrow_data {{0 1 2 0 0 -1} {} 0}
                     width 5 offset 0
     restriction_site2302..2307
                     /label=PstI(1)
                     /ApEinfo_label=PstI
                     /ApEinfo_fwdcolor=DarkSeaGreen
                     /ApEinfo_revcolor=DarkSeaGreen
                     /ApEinfo_graphicformat=arrow_data {{0 1 2 0 0 -1} {} 0}
                     width 5 offset 0
     restriction_site668..673
                     /label=XhoI
                     /ApEinfo_fwdcolor=DarkSeaGreen
                     /ApEinfo_revcolor=DarkSeaGreen
                     /ApEinfo_graphicformat=arrow_data {{0 1 2 0 0 -1} {} 0}
                     width 5 offset 0
     restriction_site674..679
                     /label=SalI
                     /ApEinfo_fwdcolor=DarkSeaGreen
                     /ApEinfo_revcolor=DarkSeaGreen
                     /ApEinfo_graphicformat=arrow_data {{0 1 2 0 0 -1} {} 0}
                     width 5 offset 0
     restriction_site2288..2295
                     /label=NotI
                     /ApEinfo_fwdcolor=DarkSeaGreen
                     /ApEinfo_revcolor=DarkSeaGreen
                     /ApEinfo_graphicformat=arrow_data {{0 1 2 0 0 -1} {} 0}
                     width 5 offset 0
     restriction_site2332..2339
                     /label=NotI(1)
                     /ApEinfo_label=NotI
                     /ApEinfo_fwdcolor=DarkSeaGreen
                     /ApEinfo_revcolor=DarkSeaGreen
                     /ApEinfo_graphicformat=arrow_data {{0 1 2 0 0 -1} {} 0}
                     width 5 offset 0
     promoter        complement(4446..4500)
                     /label=Pbla from PMID: 6269053
                     /ApEinfo_fwdcolor=#66ccfe
                     /ApEinfo_revcolor=#66ccfe
                     /ApEinfo_graphicformat=arrow_data {{0 1 2 0 0 -1} {} 0}
                     width 5 offset 0
     misc_feature    1431..2159
                     /label=Arabidopsis thaliana isopentenyl
                     pyrophosphate:dimethylallyl pyrophosphate isomerase 
                     /ApEinfo_fwdcolor=#fdcc65
                     /ApEinfo_revcolor=#fdcc65
                     /ApEinfo_graphicformat=arrow_data {{0 1 2 0 0 -1} {} 0}
                     width 5 offset 0
ORIGIN
        1 CACCTGACGC GCCCTGTAGC GGCGCATTAA GCGCGGCGGG TGTGGTGGTT ACGCGCAGCG
       61 TGACCGCTAC ACTTGCCAGC GCCCTAGCGC CCGCTCCTTT CGCTTTCTTC CCTTCCTTTC
      121 TCGCCACGTT CGCCGGCTTT CCCCGTCAAG CTCTAAATCG GGGGCTCCCT TTAGGGTTCC
      181 GATTTAGTGC TTTACGGCAC CTCGACCCCA AAAAACTTGA TTAGGGTGAT GGTTCACGTA
      241 GTGGGCCATC GCCCTGATAG ACGGTTTTTC GCCCTTTGAC GTTGGAGTCC ACGTTCTTTA
      301 ATAGTGGACT CTTGTTCCAA ACTGGAACAA CACTCAACCC TATCTCGGTC TATTCTTTTG
      361 ATTTATAAGG GATTTTGCCG ATTTCGGCCT ATTGGTTAAA AAATGAGCTG ATTTAACAAA
      421 AATTTAACGC GAATTTTAAC AAAATATTAA CGCTTACAAT TTCCATTCGC CATTCAGGCT
      481 GCGCAACTGT TGGGAAGGGC GATCGGTGCG GGCCTCTTCG CTATTACGCC AGCTGGCGAA
      541 AGGGGGATGT GCTGCAAGGC GATTAAGTTG GGTAACGCCA GGGTTTTCCC AGTCACGACG
      601 TTGTAAAACG ACGGCCAGTG AATTGTAATA CGACTCACTA TAGGGCGAAT TGGGTACCGG
      661 GCCCCCCCTC GAGGTCGACG GTATCGATAA GCTTGATATC TCGGTAGTGG GATACGACGA
      721 TACCGAAGAC AGCTCATGTT ATATCCCGCC GTTAACCACC ATCAAACAGG ATTTTCGCCT
      781 GCTGGGGCAA ACCAGCGTGG ACCGCTTGCT GCAACTCTCT CAGGGCCAGG CGGTGAAGGG
      841 CAATCAGCTG TTGCCCGTCT CACTGGTGAA AAGAAAAACC ACCCTGGCGC CCAATACGCA
      901 AACCGCCTCT CCCCGCGCGT TGGCCGATTC ATTAATGCAG CTGGCACGAC AGGTTTCCCG
      961 ACTGGAAAGC GGGCAGTGAG CGCAACGCAA TTAATGTGAG TTAGCGCGAA TTGATCTGGT
     1021 TTGACAGCTT ATCATCGACT GCACGGTGCA CCAATGCTTC TGGCGTCAGG CAGCCATCGG
     1081 AAGCTGTGGT ATGGCTGTGC AGGTCGTAAA TCACTGCATA ATTCGTGTCG CTCAAGGCGC
     1141 ACTCCCGTTC TGGATAATGT TTTTTGCGCC GACATCATAA CGGTTCTGGC AAATATTCTG
     1201 AAATGAGCTG TTGACAATTA ATCATCCGGC TCGTATAATG TGTGGAATTG TGAGCGGATA
     1261 ACAATTTCAC ACAGGAAACA GCGCCGCTGA GAAAAAGCGA AGCGGCACTG CTCTTTAACA
     1321 ATTTATCAGA CAATCTGTGT GGGCACTCGA CCGGAATTAT CGATTAACTT TATTATTAAA
     1381 AATTAAAGAG GTATATATTA ATGTATCGAT TAAATAAGGA GGAATAAACC ATGTCGAGAT
     1441 CTGCAGCTGG TACCgctatg acagatacta aagatgctgg tatggatgct gttcagagac
     1501 gtctcatgtt tgaggatgaa tgcattcttg ttgatgaaac tgatcgtgtt gtggggcatg
     1561 Acagcaagta taattgtcat ctgatggaaa atattgaagc caagaatttg ctgcacaggg
     1621 cttttagtgt atttttattc aactcgaagt atgagttgct tctccagcaa aggtcaaaca
     1681 caaaggttac gttccctcta gtgtggacta acacttgttg cagccatcct ctttaccgtg
     1741 aatcagagct tatccaggac aatgcactag gtgtgaggaa tgctgcacaa agaaagcttc
     1801 tcgatgagct tggtattgta gctgaagatg taccagtcga tgagttcact cccttgggac
     1861 gtatgctgta caaggctcct tctgatggca aatggggaga gcatgaactt gattacttgc
     1921 tcttcatcgt gcgagacgtg aaggttcaac caaacccaga tgaagtagct gagatcaagt
     1981 atgtgagccg ggaagagctg aaggagctgg tgaagaaagc agatgcaggt gaggaaggtt
     2041 tgaaactgtc accatggttc agattggtgg tggacaattt cttgatgaag tggtgggatc
     2101 atgttgagaa aggaactttg gttgaagcta tagacatgaa aaccatccac aaactctgaa
     2161 catctttttt taaagttttt aaatcaatca actttctctt catcattttt atcttttcga
     2221 tgataataat ttgggatatg tgagacactt acaaaacttc caagcacctc aggcaataat
     2281 aaagtttgcg gccgcGAATT CCTGCAGCCC GGGGGATCCA CTAGTTCTAG AGCGGCCGCC
     2341 ACCGCGGTGG AGCTCCAGCT TTTGTTCCCT TTAGTGAGGG TTAATTTCGA GCTTGGCGTA
     2401 ATCATGGTCA TAGCTGTTTC CTGTGTGAAA TTGTTATCCG CTCACAATTC CACACAACAT
     2461 ACGAGCCGGA AGCATAAAGT GTAAAGCCTG GGGTGCCTAA TGAGTGAGCT AACTCACATT
     2521 AATTGCGTTG CGCTCACTGC CCGCTTTCCA GTCGGGAAAC CTGTCGTGCC AGCTGCATTA
     2581 ATGAATCGGC CAACGCGCGG GGAGAGGCGG TTTGCGTATT GGGCGCTCTT CCGCTTCCTC
     2641 GCTCACTGAC TCGCTGCGCT CGGTCGTTCG GCTGCGGCGA GCGGTATCAG CTCACTCAAA
     2701 GGCGGTAATA CGGTTATCCA CAGAATCAGG GGATAACGCA GGAAAGAACA TGTGAGCAAA
     2761 AGGCCAGCAA AAGGCCAGGA ACCGTAAAAA GGCCGCGTTG CTGGCGTTTT TCCATAGGCT
     2821 CCGCCCCCCT GACGAGCATC ACAAAAATCG ACGCTCAAGT CAGAGGTGGC GAAACCCGAC
     2881 AGGACTATAA AGATACCAGG CGTTTCCCCC TGGAAGCTCC CTCGTGCGCT CTCCTGTTCC
     2941 GACCCTGCCG CTTACCGGAT ACCTGTCCGC CTTTCTCCCT TCGGGAAGCG TGGCGCTTTC
     3001 TCATAGCTCA CGCTGTAGGT ATCTCAGTTC GGTGTAGGTC GTTCGCTCCA AGCTGGGCTG
     3061 TGTGCACGAA CCCCCCGTTC AGCCCGACCG CTGCGCCTTA TCCGGTAACT ATCGTCTTGA
     3121 GTCCAACCCG GTAAGACACG ACTTATCGCC ACTGGCAGCA GCCACTGGTA ACAGGATTAG
     3181 CAGAGCGAGG TATGTAGGCG GTGCTACAGA GTTCTTGAAG TGGTGGCCTA ACTACGGCTA
     3241 CACTAGAAGG ACAGTATTTG GTATCTGCGC TCTGCTGAAG CCAGTTACCT TCGGAAAAAG
     3301 AGTTGGTAGC TCTTGATCCG GCAAACAAAC CACCGCTGGT AGCGGTGGTT TTTTTGTTTG
     3361 CAAGCAGCAG ATTACGCGCA GAAAAAAAGG ATCTCAAGAA GATCCTTTGA TCTTTTCTAC
     3421 GGGGTCTGAC GCTCAGTGGA ACGAAAACTC ACGTTAAGGG ATTTTGGTCA TGAGATTATC
     3481 AAAAAGGATC TTCACCTAGA TCCTTTTAAA TTAAAAATGA AGTTTTAAAT CAATCTAAAG
     3541 TATATATGAG TAAACTTGGT CTGACAGTTA CCAATGCTTA ATCAGTGAGG CACCTATCTC
     3601 AGCGATCTGT CTATTTCGTT CATCCATAGT TGCCTGACTC CCCGTCGTGT AGATAACTAC
     3661 GATACGGGAG GGCTTACCAT CTGGCCCCAG TGCTGCAATG ATACCGCGAG ACCCACGCTC
     3721 ACCGGCTCCA GATTTATCAG CAATAAACCA GCCAGCCGGA AGGGCCGAGC GCAGAAGTGG
     3781 TCCTGCAACT TTATCCGCCT CCATCCAGTC TATTAATTGT TGCCGGGAAG CTAGAGTAAG
     3841 TAGTTCGCCA GTTAATAGTT TGCGCAACGT TGTTGCCATT GCTACAGGCA TCGTGGTGTC
     3901 ACGCTCGTCG TTTGGTATGG CTTCATTCAG CTCCGGTTCC CAACGATCAA GGCGAGTTAC
     3961 ATGATCCCCC ATGTTGTGCA AAAAAGCGGT TAGCTCCTTC GGTCCTCCGA TCGTTGTCAG
     4021 AAGTAAGTTG GCCGCAGTGT TATCACTCAT GGTTATGGCA GCACTGCATA ATTCTCTTAC
     4081 TGTCATGCCA TCCGTAAGAT GCTTTTCTGT GACTGGTGAG TACTCAACCA AGTCATTCTG
     4141 AGAATAGTGT ATGCGGCGAC CGAGTTGCTC TTGCCCGGCG TCAATACGGG ATAATACCGC
     4201 GCCACATAGC AGAACTTTAA AAGTGCTCAT CATTGGAAAA CGTTCTTCGG GGCGAAAACT
     4261 CTCAAGGATC TTACCGCTGT TGAGATCCAG TTCGATGTAA CCCACTCGTG CACCCAACTG
     4321 ATCTTCAGCA TCTTTTACTT TCACCAGCGT TTCTGGGTGA GCAAAAACAG GAAGGCAAAA
     4381 TGCCGCAAAA AAGGGAATAA GGGCGACACG GAAATGTTGA ATACTCATAC TCTTCCTTTT
     4441 TCAATATTAT TGAAGCATTT ATCAGGGTTA TTGTCTCATG AGCGGATACA TATTTGAATG
     4501 TATTTAGAAA AATAAACAAA TAGGGGTTCC GCGCACATTT CCCCGAAAAG TGC
//
