# Supplementary material for: Enabling AI in synthetic biology through Construction File specification
Source: PLoS One. 2023 Nov 13;18(11):e0294469. doi: 10.1371/journal.pone.0294469 (PMC10642840; doi:10.1371/journal.pone.0294469)
Supplement: S1 File — This ZIP file contains all essential supporting documents, including specification documents, chats, movies, Construction Files, and sequences, as referenced in the main text. A detailed description of contents is provided in the accompanying README.txt. (ZIP) [file pone.0294469.s001.zip › S1_CF_Supplementa/Examples/Lycopene2/Construction of pLYC11.txt]

PCR ZH9 ZH5R pLYC5 pcrA
PCR ZH5 ZH8R pLYC5 pcrB
PCR ZH8 ZH9R pAtipiTrc pcrC
Gibson pcrA pcrB pcrC gib11
Transform gib11 Mach1 Amp pLYC11
