# Supplementary material for: Enabling AI in synthetic biology through Construction File specification
Source: PLoS One. 2023 Nov 13;18(11):e0294469. doi: 10.1371/journal.pone.0294469 (PMC10642840; doi:10.1371/journal.pone.0294469)
Supplement: S1 File — This ZIP file contains all essential supporting documents, including specification documents, chats, movies, Construction Files, and sequences, as referenced in the main text. A detailed description of contents is provided in the accompanying README.txt. (ZIP) [file pone.0294469.s001.zip › S1_CF_Supplementa/Examples/pTP2_reporter/MG1655_lacZ.seq]

LOCUS       lacZ_of_MG1655          3175 bp    DNA        linear       15-APR-2022
DEFINITION  Escherichia coli str. K-12 substr. MG1655, complete genome.
ACCESSION   NC_000913 REGION: 363231..366405
VERSION     NC_000913.3
DBLINK      BioProject: PRJNA57779 BioSample: SAMN02604091
KEYWORDS    RefSeq.
SOURCE      Escherichia coli str. K-12 substr. MG1655
  ORGANISM  Escherichia coli str. K-12 substr. MG1655 Bacteria; Proteobacteria;
            Gammaproteobacteria; Enterobacterales; Enterobacteriaceae;
            Escherichia.
REFERENCE   1  (bases 1 to 3175)
  AUTHORS   Riley,M., Abe,T., Arnaud,M.B., Berlyn,M.K., Blattner,F.R.,
            Chaudhuri,R.R., Glasner,J.D., Horiuchi,T., Keseler,I.M., Kosuge,T.,
            Mori,H., Perna,N.T., Plunkett,G. III, Rudd,K.E., Serres,M.H.,
            Thomas,G.H., Thomson,N.R., Wishart,D. and Wanner,B.L.
  TITLE     Escherichia coli K-12: a cooperatively developed annotation
            snapshot--2005
  JOURNAL   Nucleic Acids Res. 34 (1), 1-9 (2006)
   PUBMED   16397293
  REMARK    Publication Status: Online-Only
REFERENCE   2  (bases 1 to 3175)
  AUTHORS   Hayashi,K., Morooka,N., Yamamoto,Y., Fujita,K., Isono,K., Choi,S.,
            Ohtsubo,E., Baba,T., Wanner,B.L., Mori,H. and Horiuchi,T.
  TITLE     Highly accurate genome sequences of Escherichia coli K-12 strains
            MG1655 and W3110
  JOURNAL   Mol. Syst. Biol. 2, 2006 (2006)
   PUBMED   16738553
REFERENCE   3  (bases 1 to 3175)
  AUTHORS   Blattner,F.R., Plunkett,G. III, Bloch,C.A., Perna,N.T., Burland,V.,
            Riley,M., Collado-Vides,J., Glasner,J.D., Rode,C.K., Mayhew,G.F.,
            Gregor,J., Davis,N.W., Kirkpatrick,H.A., Goeden,M.A., Rose,D.J.,
            Mau,B. and Shao,Y.
  TITLE     The complete genome sequence of Escherichia coli K-12
  JOURNAL   Science 277 (5331), 1453-1462 (1997)
   PUBMED   9278503
REFERENCE   4  (bases 1 to 3175)
  AUTHORS   Arnaud,M., Berlyn,M.K.B., Blattner,F.R., Galperin,M.Y.,
            Glasner,J.D., Horiuchi,T., Kosuge,T., Mori,H., Perna,N.T.,
            Plunkett,G. III, Riley,M., Rudd,K.E., Serres,M.H., Thomas,G.H. and
            Wanner,B.L.
  TITLE     Workshop on Annotation of Escherichia coli K-12
  JOURNAL   Unpublished
  REMARK    Woods Hole, Mass., on 14-18 November 2003 (sequence corrections)
REFERENCE   5  (bases 1 to 3175)
  AUTHORS   Glasner,J.D., Perna,N.T., Plunkett,G. III, Anderson,B.D.,
            Bockhorst,J., Hu,J.C., Riley,M., Rudd,K.E. and Serres,M.H.
  TITLE     ASAP: Escherichia coli K-12 strain MG1655 version m56
  JOURNAL   Unpublished
  REMARK    ASAP download 10 June 2004 (annotation updates)
REFERENCE   6  (bases 1 to 3175)
  AUTHORS   Hayashi,K., Morooka,N., Mori,H. and Horiuchi,T.
  TITLE     A more accurate sequence comparison between genomes of Escherichia
            coli K12 W3110 and MG1655 strains
  JOURNAL   Unpublished
  REMARK    GenBank accessions AG613214 to AG613378 (sequence corrections)
REFERENCE   7  (bases 1 to 3175)
  AUTHORS   Perna,N.T.
  TITLE     Escherichia coli K-12 MG1655 yqiK-rfaE intergenic region, genomic
            sequence correction
  JOURNAL   Unpublished
  REMARK    GenBank accession AY605712 (sequence corrections)
REFERENCE   8  (bases 1 to 3175)
  AUTHORS   Rudd,K.E.
  TITLE     A manual approach to accurate translation start site annotation: an
            E. coli K-12 case study
  JOURNAL   Unpublished
REFERENCE   9  (bases 1 to 3175)
  CONSRTM   NCBI Genome Project
  TITLE     Direct Submission
  JOURNAL   Submitted (08-MAR-2022) National Center for Biotechnology
            Information, NIH, Bethesda, MD 20894, USA
REFERENCE   10 (bases 1 to 3175)
  AUTHORS   Blattner,F.R. and Plunkett,G. III.
  TITLE     Direct Submission
  JOURNAL   Submitted (30-JUL-2014) Laboratory of Genetics, University of
            Wisconsin, 425G Henry Mall, Madison, WI 53706-1580, USA
  REMARK    Protein update by submitter
REFERENCE   11 (bases 1 to 3175)
  AUTHORS   Blattner,F.R. and Plunkett,G. III.
  TITLE     Direct Submission
  JOURNAL   Submitted (15-NOV-2013) Laboratory of Genetics, University of
            Wisconsin, 425G Henry Mall, Madison, WI 53706-1580, USA
  REMARK    Protein update by submitter
REFERENCE   12 (bases 1 to 3175)
  AUTHORS   Blattner,F.R. and Plunkett,G. III.
  TITLE     Direct Submission
  JOURNAL   Submitted (26-SEP-2013) Laboratory of Genetics, University of
            Wisconsin, 425G Henry Mall, Madison, WI 53706-1580, USA
  REMARK    Sequence update by submitter
REFERENCE   13 (bases 1 to 3175)
  AUTHORS   Rudd,K.E.
  TITLE     Direct Submission
  JOURNAL   Submitted (06-FEB-2013) Department of Biochemistry and Molecular
            Biology, University of Miami Miller School of Medicine, 118 Gautier
            Bldg., Miami, FL 33136, USA
  REMARK    Sequence update by submitter
REFERENCE   14 (bases 1 to 3175)
  AUTHORS   Rudd,K.E.
  TITLE     Direct Submission
  JOURNAL   Submitted (24-APR-2007) Department of Biochemistry and Molecular
            Biology, University of Miami Miller School of Medicine, 118 Gautier
            Bldg., Miami, FL 33136, USA
  REMARK    Annotation update from ecogene.org as a multi-database
            collaboration
REFERENCE   15 (bases 1 to 3175)
  AUTHORS   Plunkett,G. III.
  TITLE     Direct Submission
  JOURNAL   Submitted (07-FEB-2006) Laboratory of Genetics, University of
            Wisconsin, 425G Henry Mall, Madison, WI 53706-1580, USA
  REMARK    Protein updates by submitter
REFERENCE   16 (bases 1 to 3175)
  AUTHORS   Plunkett,G. III.
  TITLE     Direct Submission
  JOURNAL   Submitted (10-JUN-2004) Laboratory of Genetics, University of
            Wisconsin, 425G Henry Mall, Madison, WI 53706-1580, USA
  REMARK    Sequence update by submitter
REFERENCE   17 (bases 1 to 3175)
  AUTHORS   Plunkett,G. III.
  TITLE     Direct Submission
  JOURNAL   Submitted (13-OCT-1998) Laboratory of Genetics, University of
            Wisconsin, 425G Henry Mall, Madison, WI 53706-1580, USA
REFERENCE   18 (bases 1 to 3175)
  AUTHORS   Blattner,F.R. and Plunkett,G. III.
  TITLE     Direct Submission
  JOURNAL   Submitted (02-SEP-1997) Laboratory of Genetics, University of
            Wisconsin, 425G Henry Mall, Madison, WI 53706-1580, USA
REFERENCE   19 (bases 1 to 3175)
  AUTHORS   Blattner,F.R. and Plunkett,G. III.
  TITLE     Direct Submission
  JOURNAL   Submitted (16-JAN-1997) Laboratory of Genetics, University of
            Wisconsin, 425G Henry Mall, Madison, WI 53706-1580, USA
COMMENT     PROVISIONAL REFSEQ: This record has not yet been subject to final
            NCBI review. The reference sequence is identical to U00096. On Nov
            3, 2013 this sequence version replaced NC_000913.2. Changes to
            proteins and annotation made on March 7, 2022.  Current U00096
            annotation updates are derived from EcoCyc https://ecocyc.org/.
            Suggestions for updates can be sent to biocyc-support@ai.sri.com.
            These updates are being generated from a collaboration  that
            includes EcoCyc, the University of Wisconsin, UniProtKB/Swiss-Prot,
            and the National Center for Biotechnology Information (NCBI).
            COMPLETENESS: full length.
COMMENT     
COMMENT     ApEinfo:methylated:1
FEATURES             Location/Qualifiers
     misc_feature    59..79
                     /locus_tag="forAnneal"
                     /label="forAnneal"
                     /ApEinfo_label="forAnneal"
                     /ApEinfo_fwdcolor="cyan"
                     /ApEinfo_revcolor="cyan"
                     /ApEinfo_graphicformat="arrow_data {{0 0.5 0 1 2 0 0 -1 0
                     -0.5} {} 0} width 5 offset 0"
     misc_feature    101..3175
                     /locus_tag="lacZ"
                     /label="lacZ"
                     /ApEinfo_label="lacZ"
                     /ApEinfo_fwdcolor="#87a8ff"
                     /ApEinfo_revcolor="#87a8ff"
                     /ApEinfo_graphicformat="arrow_data {{0 0.5 0 1 2 0 0 -1 0
                     -0.5} {} 0} width 5 offset 0"
     misc_feature    101..280
                     /locus_tag="lacZ alpha truncation"
                     /label="lacZ alpha truncation"
                     /ApEinfo_label="lacZ alpha truncation"
                     /ApEinfo_fwdcolor="#8b83ff"
                     /ApEinfo_revcolor="#8b83ff"
                     /ApEinfo_graphicformat="arrow_data {{0 0.5 0 1 2 0 0 -1 0
                     -0.5} {} 0} width 5 offset 0"
     misc_feature    261..280
                     /locus_tag="Reverse anneal"
                     /label="Reverse anneal"
                     /ApEinfo_label="Reverse anneal"
                     /ApEinfo_fwdcolor="cyan"
                     /ApEinfo_revcolor="cyan"
                     /ApEinfo_graphicformat="arrow_data {{0 0.5 0 1 2 0 0 -1 0
                     -0.5} {} 0} width 5 offset 0"
ORIGIN
        1 tagctcactc attaggcacc ccaggcttta cactttatgc ttccggctcg tatgttgtgt
       61 ggaattgtga gcggataaca atttcacaca ggaaacagct atgaccatga ttacggattc
      121 actggccgtc gttttacaac gtcgtgactg ggaaaaccct ggcgttaccc aacttaatcg
      181 ccttgcagca catccccctt tcgccagctg gcgtaatagc gaagaggccc gcaccgatcg
      241 cccttcccaa cagttgcgca gcctgaatgg cgaatggcgc tttgcctggt ttccggcacc
      301 agaagcggtg ccggaaagct ggctggagtg cgatcttcct gaggccgata ctgtcgtcgt
      361 cccctcaaac tggcagatgc acggttacga tgcgcccatc tacaccaacg tgacctatcc
      421 cattacggtc aatccgccgt ttgttcccac ggagaatccg acgggttgtt actcgctcac
      481 atttaatgtt gatgaaagct ggctacagga aggccagacg cgaattattt ttgatggcgt
      541 taactcggcg tttcatctgt ggtgcaacgg gcgctgggtc ggttacggcc aggacagtcg
      601 tttgccgtct gaatttgacc tgagcgcatt tttacgcgcc ggagaaaacc gcctcgcggt
      661 gatggtgctg cgctggagtg acggcagtta tctggaagat caggatatgt ggcggatgag
      721 cggcattttc cgtgacgtct cgttgctgca taaaccgact acacaaatca gcgatttcca
      781 tgttgccact cgctttaatg atgatttcag ccgcgctgta ctggaggctg aagttcagat
      841 gtgcggcgag ttgcgtgact acctacgggt aacagtttct ttatggcagg gtgaaacgca
      901 ggtcgccagc ggcaccgcgc ctttcggcgg tgaaattatc gatgagcgtg gtggttatgc
      961 cgatcgcgtc acactacgtc tgaacgtcga aaacccgaaa ctgtggagcg ccgaaatccc
     1021 gaatctctat cgtgcggtgg ttgaactgca caccgccgac ggcacgctga ttgaagcaga
     1081 agcctgcgat gtcggtttcc gcgaggtgcg gattgaaaat ggtctgctgc tgctgaacgg
     1141 caagccgttg ctgattcgag gcgttaaccg tcacgagcat catcctctgc atggtcaggt
     1201 catggatgag cagacgatgg tgcaggatat cctgctgatg aagcagaaca actttaacgc
     1261 cgtgcgctgt tcgcattatc cgaaccatcc gctgtggtac acgctgtgcg accgctacgg
     1321 cctgtatgtg gtggatgaag ccaatattga aacccacggc atggtgccaa tgaatcgtct
     1381 gaccgatgat ccgcgctggc taccggcgat gagcgaacgc gtaacgcgaa tggtgcagcg
     1441 cgatcgtaat cacccgagtg tgatcatctg gtcgctgggg aatgaatcag gccacggcgc
     1501 taatcacgac gcgctgtatc gctggatcaa atctgtcgat ccttcccgcc cggtgcagta
     1561 tgaaggcggc ggagccgaca ccacggccac cgatattatt tgcccgatgt acgcgcgcgt
     1621 ggatgaagac cagcccttcc cggctgtgcc gaaatggtcc atcaaaaaat ggctttcgct
     1681 acctggagag acgcgcccgc tgatcctttg cgaatacgcc cacgcgatgg gtaacagtct
     1741 tggcggtttc gctaaatact ggcaggcgtt tcgtcagtat ccccgtttac agggcggctt
     1801 cgtctgggac tgggtggatc agtcgctgat taaatatgat gaaaacggca acccgtggtc
     1861 ggcttacggc ggtgattttg gcgatacgcc gaacgatcgc cagttctgta tgaacggtct
     1921 ggtctttgcc gaccgcacgc cgcatccagc gctgacggaa gcaaaacacc agcagcagtt
     1981 tttccagttc cgtttatccg ggcaaaccat cgaagtgacc agcgaatacc tgttccgtca
     2041 tagcgataac gagctcctgc actggatggt ggcgctggat ggtaagccgc tggcaagcgg
     2101 tgaagtgcct ctggatgtcg ctccacaagg taaacagttg attgaactgc ctgaactacc
     2161 gcagccggag agcgccgggc aactctggct cacagtacgc gtagtgcaac cgaacgcgac
     2221 cgcatggtca gaagccgggc acatcagcgc ctggcagcag tggcgtctgg cggaaaacct
     2281 cagtgtgacg ctccccgccg cgtcccacgc catcccgcat ctgaccacca gcgaaatgga
     2341 tttttgcatc gagctgggta ataagcgttg gcaatttaac cgccagtcag gctttctttc
     2401 acagatgtgg attggcgata aaaaacaact gctgacgccg ctgcgcgatc agttcacccg
     2461 tgcaccgctg gataacgaca ttggcgtaag tgaagcgacc cgcattgacc ctaacgcctg
     2521 ggtcgaacgc tggaaggcgg cgggccatta ccaggccgaa gcagcgttgt tgcagtgcac
     2581 ggcagataca cttgctgatg cggtgctgat tacgaccgct cacgcgtggc agcatcaggg
     2641 gaaaacctta tttatcagcc ggaaaaccta ccggattgat ggtagtggtc aaatggcgat
     2701 taccgttgat gttgaagtgg cgagcgatac accgcatccg gcgcggattg gcctgaactg
     2761 ccagctggcg caggtagcag agcgggtaaa ctggctcgga ttagggccgc aagaaaacta
     2821 tcccgaccgc cttactgccg cctgttttga ccgctgggat ctgccattgt cagacatgta
     2881 taccccgtac gtcttcccga gcgaaaacgg tctgcgctgc gggacgcgcg aattgaatta
     2941 tggcccacac cagtggcgcg gcgacttcca gttcaacatc agccgctaca gtcaacagca
     3001 actgatggaa accagccatc gccatctgct gcacgcggaa gaaggcacat ggctgaatat
     3061 cgacggtttc catatgggga ttggtggcga cgactcctgg agcccgtcag tatcggcgga
     3121 attccagctg agcgccggtc gctaccatta ccagttggtc tggtgtcaaa aataa
//
