# Supplementary material for: Enabling AI in synthetic biology through Construction File specification
Source: PLoS One. 2023 Nov 13;18(11):e0294469. doi: 10.1371/journal.pone.0294469 (PMC10642840; doi:10.1371/journal.pone.0294469)
Supplement: S1 File — This ZIP file contains all essential supporting documents, including specification documents, chats, movies, Construction Files, and sequences, as referenced in the main text. A detailed description of contents is provided in the accompanying README.txt. (ZIP) [file pone.0294469.s001.zip › S1_CF_Supplementa/Examples/pTP2_reporter/p20N31.seq]

LOCUS       New_DNA                 2911 bp ds-DNA     linear       18-AUG-2016
DEFINITION  .
ACCESSION   
VERSION     
SOURCE      .
  ORGANISM  .
COMMENT     
COMMENT     ApEinfo:methylated:1
FEATURES             Location/Qualifiers
     rep_origin      complement(2381..2752)
                     /label=pMB1 ori
                     /ApEinfo_fwdcolor=grey
                     /ApEinfo_revcolor=grey
                     /ApEinfo_graphicformat=arrow_data {{0 1 2 0 0 -1} {} 0}
                     width 5 offset 0
     CDS             1234..2049
                     /label=KnR no RS
                     /ApEinfo_fwdcolor=orange
                     /ApEinfo_revcolor=orange
                     /ApEinfo_graphicformat=arrow_data {{0 1 2 0 0 -1} {} 0}
                     width 5 offset 0
     primer_bind     1..20
                     /label=G00101
                     /ApEinfo_fwdcolor=#99e4fb
                     /ApEinfo_revcolor=#99e4fb
                     /ApEinfo_graphicformat=arrow_data {{0 1 2 0 0 -1} {} 0}
                     width 5 offset 0
     primer_bind     complement(995..1016)
                     /label=CA998
                     /ApEinfo_fwdcolor=#9bd1f9
                     /ApEinfo_revcolor=#9bd1f9
                     /ApEinfo_graphicformat=arrow_data {{0 1 2 0 0 -1} {} 0}
                     width 5 offset 0
     promoter        173..207
                     /label=Pcon promoter
                     /ApEinfo_fwdcolor=#ffff00
                     /ApEinfo_revcolor=#ffff00
                     /ApEinfo_graphicformat=arrow_data {{0 1 2 0 0 -1} {} 0}
                     width 5 offset 0
     promoter        join(173..178,196..201,208..208)
                     /label=MED Promoter pattern J23101 - A
                     /ApEinfo_fwdcolor=DodgerBlue
                     /ApEinfo_revcolor=DodgerBlue
                     /ApEinfo_graphicformat=arrow_data {{0 1 2 0 0 -1} {} 0}
                     width 5 offset 0
     rep_origin      2148..2830
                     /label=ColE1 origin
                     /ApEinfo_fwdcolor=gray50
                     /ApEinfo_revcolor=gray50
                     /ApEinfo_graphicformat=arrow_data {{0 1 2 0 0 -1} {} 0}
                     width 5 offset 0
     CDS             233..928
                     /label=amilGFP
                     /ApEinfo_fwdcolor=#ffef13
                     /ApEinfo_revcolor=#ffef13
                     /ApEinfo_graphicformat=arrow_data {{0 1 2 0 0 -1} {} 0}
                     width 5 offset 0
     terminator      113..152
                     /label=T2
                     /ApEinfo_fwdcolor=Salmon
                     /ApEinfo_revcolor=Salmon
                     /ApEinfo_graphicformat=arrow_data {{0 1 2 0 0 -1} {} 0}
                     width 5 offset 0
     restriction_sitejoin(96..101,103..106)
                     /label=BsaI
                     /ApEinfo_fwdcolor=#c9cc9d
                     /ApEinfo_revcolor=#c9cc9d
                     /ApEinfo_graphicformat=arrow_data {{0 1 2 0 0 -1} {} 0}
                     width 5 offset 0
     restriction_sitecomplement(join(938..941,943..948))
                     /label=BsaI(1)
                     /ApEinfo_label=BsaI
                     /ApEinfo_fwdcolor=#c9cc9d
                     /ApEinfo_revcolor=#c9cc9d
                     /ApEinfo_graphicformat=arrow_data {{0 1 2 0 0 -1} {} 0}
                     width 5 offset 0
     restriction_sitejoin(91..96,105..106)
                     /label=BseRI
                     /ApEinfo_fwdcolor=#9ac688
                     /ApEinfo_revcolor=#9ac688
                     /ApEinfo_graphicformat=arrow_data {{0 1 2 0 0 -1} {} 0}
                     width 5 offset 0
     restriction_sitecomplement(join(940..941,950..955))
                     /label=BseRI(1)
                     /ApEinfo_label=BseRI
                     /ApEinfo_fwdcolor=#9ac688
                     /ApEinfo_revcolor=#9ac688
                     /ApEinfo_graphicformat=arrow_data {{0 1 2 0 0 -1} {} 0}
                     width 5 offset 0
     restriction_site932..937
                     /label=EcoRI
                     /ApEinfo_fwdcolor=lime
                     /ApEinfo_revcolor=lime
                     /ApEinfo_graphicformat=arrow_data {{0 1 2 0 0 -1} {} 0}
                     width 5 offset 0
     restriction_site209..214
                     /label=BamHI
                     /ApEinfo_fwdcolor=#00ff00
                     /ApEinfo_revcolor=#00ff00
                     /ApEinfo_graphicformat=arrow_data {{0 1 2 0 0 -1} {} 0}
                     width 5 offset 0
     restriction_site84..89
                     /label=XhoI
                     /ApEinfo_fwdcolor=DarkSeaGreen
                     /ApEinfo_revcolor=DarkSeaGreen
                     /ApEinfo_graphicformat=arrow_data {{0 1 2 0 0 -1} {} 0}
                     width 5 offset 0
ORIGIN
        1 attaccgcct ttgagtgagc tgataccgct cgccgcagcc gaacgaccga gcgcagcgag
       61 tcagtgagcg aggaagcctg caaCTCGAGt GAGGAGGTCT CAccctACTA GACCATAATC
      121 ATAAGGGGCT TCGGCCCCTT TCTTCATTTT GAGCGAATAA TACCTCAGAG CGtttacagc
      181 tagctcagtc ctaggtatta tgctagcAGG ATCCaaatag gagaaatact agATGTCTTA
      241 TTCAAAGCAT GGCATCGTAC AAGAAATGAA GACGAAATAC CATATGGAAG GCAGTGTCAA
      301 TGGCCATGAA TTTACGATCG AAGGTGTAGG AACTGGGTAC CCTTACGAAG GGAAACAGAT
      361 GTCCGAATTA GTGATCATCA AGCCTGCGGG AAAACCCCTT CCATTCTCCT TTGACATACT
      421 GTCATCAGTC TTTCAATATG GAAACCGTTG CTTCACAAAG TACCCGGCAG ACATGCCTGA
      481 CTATTTCAAG CAAGCATTCC CAGATGGAAT GTCATATGAA AGGTCATTTC TATTTGAGGA
      541 TGGAGCAGTT GCTACAGCCA GCTGGAACAT TCGACTCGAA GGAAATTGCT TCATCCACAA
      601 ATCCATCTTT CATGGCGTAA ACTTTCCCGC TGATGGACCC GTAATGAAAA AGAAGACCAT
      661 TGACTGGGAT AAGTCCTTCG AAAAAATGAC TGTGTCTAAA GAGGTGCTAA GAGGTGACGT
      721 GACTATGTTT CTTATGCTCG AAGGAGGTGG TTCTCACAGA TGCCAATTTC ACTCCACTTA
      781 CAAAACAGAG AAGCCGGTCA CACTGCCCCC GAATCATGTC GTAGAACATC AAATTGTGAG
      841 GACCGACCTT GGCCAAAGTG CAAAAGGCTT TACAGTCAAG CTGGAAGCAC ATGCCGCGGC
      901 TCATGTTAAC CCTTTGAAGG TTAAATAAta aGAATTCagc aAGAGACCCC TCCTCcagaa
      961 atcatcctta gcgaaagcta aggatttttt ttatctgaaa ttctgcctcg tgatacgcct
     1021 atttttatag gttaatgtca tgataataat ggtttcttag acgtcaggtg gcacttttcg
     1081 gggaaatgtg cgcggaaccc ctatttgttt atttttctag tggAAAGCCA CGTTGTGTCT
     1141 CAAAATCTCT GATGTTACAT TGCACAAGAT AAAAATATAT CATCATGAAC AATAAAACTG
     1201 TCTGCTTACA TAAACAGTAA TACAAGGGGT GTTATGAGCC ATATTCAACG GGAAACGTCT
     1261 TGTTCGAGGC CGCGATTAAA TTCCAACATG GACGCTGATT TATATGGGTA TAAATGGGCT
     1321 CGCGATAATG TCGGGCAATC AGGTGCGACA ATCTATCGAT TGTATGGGAA GCCCGATGCG
     1381 CCAGAGTTGT TTCTGAAACA TGGCAAAGGT AGCGTTGCCA ATGATGTTAC AGATGAGATG
     1441 GTCAGACTAA ACTGGCTGAC GGAATTTATG CCTCTTCCGA CCATCAAGCA TTTTATCCGT
     1501 ACTCCTGATG ATGCATGGTT ACTCACCACT GCGATTCCGG GGAAAACAGC ATTCCAGGTA
     1561 TTAGAAGAAT ATCCTGATTC AGGTGAAAAT ATTGTTGATG CGCTGGCAGT GTTCCTGCGC
     1621 CGGTTGCATT CGATTCCTGT TTGTAATTGT CCTTTTAACA GCGATCGCGT ATTTCGACTC
     1681 GCTCAGGCGC AATCACGAAT GAATAACGGT TTGGTTGATG CGAGTGATTT TGATGACGAG
     1741 CGTAATGGCT GGCCTGTTGA ACAAGTCTGG AAAGAAATGC ATAAACTTTT GCCATTCTCA
     1801 CCGGATTCAG TCGTCACTCA TGGTGATTTC TCACTTGATA ACCTTATTTT TGACGAGGGG
     1861 AAATTAATAG GTTGTATTGA TGTTGGACGA GTCGGAATCG CAGACCGATA CCAGGATCTT
     1921 GCAATCCTAT GGAACTGCCT CGGTGAGTTT TCTCCTTCAT TACAGAAACG GCTTTTTCAA
     1981 AAATATGGTA TTGATAATCC TGATATGAAT AAATTGCAGT TTCATTTGAT GCTCGATGAG
     2041 TTTTTCTAAC TGActgtcag accaagttta ctcatatata ctttagattg atttaaaact
     2101 tcatttttaa tttaaaagga tctaggtgaa gatccttttt gataatctca tgaccaaaat
     2161 cccttaacgt gagttttcgt tccactgagc gtcagacccc gtagaaaaga tcaaaggatc
     2221 ttcttgagat cctttttttc tgcgcgtaat ctgctgcttg caaacaaaaa aaccaccgct
     2281 accagcggtg gtttgtttgc cggatcaaga gctaccaact ctttttccga aggtaactgg
     2341 cttcagcaga gcgcagatac caaatactgt ccttctagtg tagccgtagt taggccacca
     2401 cttcaagaac tctgtagcac cgcctacata cctcgctctg ctaatcctgt taccagtggc
     2461 tgctgccagt ggcgataagt cgtgtcttac cgggttggac tcaagacgat agttaccgga
     2521 taaggcgcag cggtcgggct gaacgggggg ttcgtgcaca cagcccagct tggagcgaac
     2581 gacctacacc gaactgagat acctacagcg tgagctatga gaaagcgcca cgcttcccga
     2641 agggagaaag gcggacaggt atccggtaag cggcagggtc ggaacaggag agcgcacgag
     2701 ggagcttcca gggggaaacg cctggtatct ttatagtcct gtcgggtttc gccacctctg
     2761 acttgagcgt cgatttttgt gatgctcgtc aggggggcgg agcctatgga aaaacgccag
     2821 caacgcggcc tttttacggt tcctggcctt ttgctggcct tttgctcaca tgttctttcc
     2881 tgcgttatcc cctgattctg tggataaccg t  
//
