# Supplementary material for: Enabling AI in synthetic biology through Construction File specification
Source: PLoS One. 2023 Nov 13;18(11):e0294469. doi: 10.1371/journal.pone.0294469 (PMC10642840; doi:10.1371/journal.pone.0294469)
Supplement: S1 File — This ZIP file contains all essential supporting documents, including specification documents, chats, movies, Construction Files, and sequences, as referenced in the main text. A detailed description of contents is provided in the accompanying README.txt. (ZIP) [file pone.0294469.s001.zip › S1_CF_Supplementa/Examples/pTP2_reporter/pLys9-B2.seq]

LOCUS       pLys9_B2                5843 bp    DNA        circular     21-FEB-2023
DEFINITION  .
ACCESSION   
VERSION     
SOURCE      .
  ORGANISM  .
COMMENT     
COMMENT     
COMMENT     ApEinfo:methylated:1
FEATURES             Location/Qualifiers
     rep_origin      5205..5576
                     /locus_tag="pMB1 ori"
                     /label="pMB1 ori"
                     /ApEinfo_label="pMB1 ori"
                     /ApEinfo_fwdcolor="grey"
                     /ApEinfo_revcolor="grey"
                     /ApEinfo_graphicformat="arrow_data {{0 0.5 0 1 2 0 0 -1 0
                     -0.5} {} 0} width 5 offset 0"
     promoter        2949..2983
                     /locus_tag="Pcon promoter"
                     /label="Pcon promoter"
                     /ApEinfo_label="Pcon promoter"
                     /ApEinfo_fwdcolor="#ffff00"
                     /ApEinfo_revcolor="#ffff00"
                     /ApEinfo_graphicformat="arrow_data {{0 0.5 0 1 2 0 0 -1 0
                     -0.5} {} 0} width 5 offset 0"
     primer_bind     1..20
                     /locus_tag="G00101"
                     /label="G00101"
                     /ApEinfo_label="G00101"
                     /ApEinfo_fwdcolor="#99e4fb"
                     /ApEinfo_revcolor="#99e4fb"
                     /ApEinfo_graphicformat="arrow_data {{0 0.5 0 1 2 0 0 -1 0
                     -0.5} {} 0} width 5 offset 0"
     misc_feature    2814..2942
                     /locus_tag="dblTerm"
                     /label="dblTerm"
                     /ApEinfo_label="dblTerm"
                     /ApEinfo_fwdcolor="#ff0000"
                     /ApEinfo_revcolor="#ff0000"
                     /ApEinfo_graphicformat="arrow_data {{0 0.5 0 1 2 0 0 -1 0
                     -0.5} {} 0} width 5 offset 0"
     primer_bind     complement(3458..3478)
                     /locus_tag="M13-rev"
                     /label="M13-rev"
                     /ApEinfo_label="M13-rev"
                     /ApEinfo_fwdcolor="cyan"
                     /ApEinfo_revcolor="cyan"
                     /ApEinfo_graphicformat="arrow_data {{0 0.5 0 1 2 0 0 -1 0
                     -0.5} {} 0} width 5 offset 0"
     primer_bind     complement(3610..3631)
                     /locus_tag="CA998"
                     /label="CA998"
                     /ApEinfo_label="CA998"
                     /ApEinfo_fwdcolor="#9bd1f9"
                     /ApEinfo_revcolor="#9bd1f9"
                     /ApEinfo_graphicformat="arrow_data {{0 0.5 0 1 2 0 0 -1 0
                     -0.5} {} 0} width 5 offset 0"
     primer_bind     1252..1275
                     /locus_tag="ca56"
                     /label="ca56"
                     /ApEinfo_label="ca56"
                     /ApEinfo_fwdcolor="#869d62"
                     /ApEinfo_revcolor="#869d62"
                     /ApEinfo_graphicformat="arrow_data {{0 0.5 0 1 2 0 0 -1 0
                     -0.5} {} 0} width 5 offset 0"
     CDS             2122..2778
                     /locus_tag="T4 holin (t gene)"
                     /label="T4 holin (t gene)"
                     /ApEinfo_label="T4 holin (t gene)"
                     /ApEinfo_fwdcolor="MediumAquamarine"
                     /ApEinfo_revcolor="MediumAquamarine"
                     /ApEinfo_graphicformat="arrow_data {{0 0.5 0 1 2 0 0 -1 0
                     -0.5} {} 0} width 5 offset 0"
     rep_origin      complement(5127..5809)
                     /locus_tag="ColE1 origin"
                     /label="ColE1 origin"
                     /ApEinfo_label="ColE1 origin"
                     /ApEinfo_fwdcolor="gray50"
                     /ApEinfo_revcolor="gray50"
                     /ApEinfo_graphicformat="arrow_data {{0 0.5 0 1 2 0 0 -1 0
                     -0.5} {} 0} width 5 offset 0"
     misc_feature    complement(4896..5087)
                     /locus_tag="ROP"
                     /label="ROP"
                     /ApEinfo_label="ROP"
                     /ApEinfo_fwdcolor="#ff8040"
                     /ApEinfo_revcolor="#ff8040"
                     /ApEinfo_graphicformat="arrow_data {{0 0.5 0 1 2 0 0 -1 0
                     -0.5} {} 0} width 5 offset 0"
     misc_feature    3341..3453
                     /locus_tag="rnpB T1"
                     /label="rnpB T1"
                     /ApEinfo_label="rnpB T1"
                     /ApEinfo_fwdcolor="#ff8040"
                     /ApEinfo_revcolor="#ff8040"
                     /ApEinfo_graphicformat="arrow_data {{0 0.5 0 1 2 0 0 -1 0
                     -0.5} {} 0} width 5 offset 0"
     CDS             3811..4671
                     /locus_tag="Bla"
                     /label="Bla"
                     /ApEinfo_label="Bla"
                     /ApEinfo_fwdcolor="#ff9c93"
                     /ApEinfo_revcolor="#ff9c93"
                     /ApEinfo_graphicformat="arrow_data {{0 0.5 0 1 2 0 0 -1 0
                     -0.5} {} 0} width 5 offset 0"
     CDS             complement(223..978)
                     /locus_tag="AraC"
                     /label="AraC"
                     /ApEinfo_label="AraC"
                     /ApEinfo_fwdcolor="#83ba01"
                     /ApEinfo_revcolor="#83ba01"
                     /ApEinfo_graphicformat="arrow_data {{0 0.5 0 1 2 0 0 -1 0
                     -0.5} {} 0} width 5 offset 0"
     misc_feature    1129..1366
                     /locus_tag="Pbad promoter"
                     /label="Pbad promoter"
                     /ApEinfo_label="Pbad promoter"
                     /ApEinfo_fwdcolor="#017e43"
                     /ApEinfo_revcolor="#017e43"
                     /ApEinfo_graphicformat="arrow_data {{0 0.5 0 1 2 0 0 -1 0
                     -0.5} {} 0} width 5 offset 0"
     misc_feature    3010..3333
                     /locus_tag="lambda anti-holin"
                     /label="lambda anti-holin"
                     /ApEinfo_label="lambda anti-holin"
                     /ApEinfo_fwdcolor="#ff7d78"
                     /ApEinfo_revcolor="#ff7d78"
                     /ApEinfo_graphicformat="arrow_data {{0 0.5 0 1 2 0 0 -1 0
                     -0.5} {} 0} width 5 offset 0"
     promoter        3739..3793
                     /locus_tag="Pbla from PMID: 6269053"
                     /label="Pbla from PMID: 6269053"
                     /ApEinfo_label="Pbla from PMID: 6269053"
                     /ApEinfo_fwdcolor="#66ccfe"
                     /ApEinfo_revcolor="#66ccfe"
                     /ApEinfo_graphicformat="arrow_data {{0 0.5 0 1 2 0 0 -1 0
                     -0.5} {} 0} width 5 offset 0"
     CDS             1605..2099
                     /locus_tag="T4 lysozyme (e gene, pLys3 mutant)"
                     /label="T4 lysozyme (e gene, pLys3 mutant)"
                     /ApEinfo_label="T4 lysozyme (e gene, pLys3 mutant)"
                     /ApEinfo_fwdcolor="Lime"
                     /ApEinfo_revcolor="Lime"
                     /ApEinfo_graphicformat="arrow_data {{0 0.5 0 1 2 0 0 -1 0
                     -0.5} {} 0} width 5 offset 0"
ORIGIN
        1 ATTACCGCCT TTGAGTGAGC TGATACCGCT CGCCGCAGCC GAACGACCGA GCGCAGCGAG
       61 TCAGTGAGCG AGGAAGCCTG CAATGTCTGC CACGTATCGC CAGATGTTCC AGCGTTCACC
      121 GACAAACAAC AGATAAAACG AAAGGCCCAG TCTTTCGACT GAGCCTTTCG TTTTATTTGA
      181 TGCCTCCACA TTTCCCCGAA AAGTGCCACC TGCATCGATT TATTATGACA ACTTGACGGC
      241 TACATCATTC ACTTTTTCTT CACAACCGGC ACGGAACTCG CTCGGGCTGG CCCCGGTGCA
      301 TTTTTTAAAT ACCCGCGAGA AATAGAGTTG ATCGTCAAAA CCAACATTGC GACCGACGGT
      361 GGCGATAGGC ATCCGGGTGG TGCTCAAAAG CAGCTTCGCC TGGCTGATAC GTTGGTCCTC
      421 GCGCCAGCTT AAGACGCTAA TCCCTAACTG CTGGCGGAAA AGATGTGACA GACGCGACGG
      481 CGACAAGCAA ACATGCTGTG CGACGCTGGC GATATCAAAA TTGCTGTCTG CCAGGTGATC
      541 GCTGATGTAC TGACAAGCCT CGCGTACCCG ATTATCCATC GGTGGATGGA GCGACTCGTT
      601 AATCGCTTCC ATGCGCCGCA GTAACAATTG CTCAAGCAGA TTTATCGCCA GCAGCTCCGA
      661 ATAGCGCCCT TCCCCTTGCC CGGCGTTAAT GATTTGCCCA AACAGGTCGC TGAAATGCGG
      721 CTGGTGCGCT TCATCCGGGC GAAAGAACCC CGTATTGGCA AATATTGACG GCCAGTTAAG
      781 CCATTCATGC CAGTAGGCGC GCGGACGAAA GTAAACCCAC TGGTGATACC ATTCGCGAGC
      841 CTCCGGATGA CGACCGTAGT GATGAATCTC TCCTGGCGGG AACAGCAAAA TATCACCCGG
      901 TCGGCAAACA AATTCTCGTC CCTGATTTTT CACCACCCCC TGACCGCGAA TGGTGAGATT
      961 GAGAATATAA CCTTTCATTC CCAGCGGTCG GTCGATAAAA AAATCGAGAT AACCGTTGGC
     1021 CTCAATCGGC GTTAAACCCG CCACCAGATG GGCATTAAAC GAGTATCCCG GCAGCAGGGG
     1081 ATCATTTTGC GCTTCAGCCA TACTTTTCAT ACTCCCGCCA TTCAGAGAAG AAACCAATTG
     1141 TCCATATTGC ATCAGACATT GCCGTCACTG CGTCTTTTAC TGGCTCTTCT CGCTAACCAA
     1201 ACCGGTAACC CCGCTTATTA AAAGCATTCT GTAACAAAGC GGGACCAAAG CCATGACAAA
     1261 AACGCGTAAC AAAAGTGTCT ATAATCACGG CAGAAAAGTC CACATTGATT ATTTGCACGG
     1321 CGTCACACTT TGCTATGCCA TAGCATTTTT ATCCATAAGA TTAGCGGATC CTACCTGACG
     1381 CTTTTTATCG CAACTCTCTA CTGTTTCTCC ATCCCTTTTA TAAGGAGGAT CTGTATATGA
     1441 AAGCTACCAA ACTGGTTCTG GGTGCTGTTA TCCTGGGTTC TACCCTGCTG GCTGCTTGCC
     1501 AGGCTAACTA CATCCGTGAC GTTCAGGGTC GTACCGTTGC TCCGTCTACC TCTTCTGAAC
     1561 TGACCGGTAT CGCTGTTCAG TAACCCTAAT CGAGGGGAGG TATTATGAAT ATATTTGAAA
     1621 TGTTACGTAT AGATGAAGGT CTTAGACTTA AAATCTATAA AGACACAGAA GGCTATTACA
     1681 CTATTGGCAT CGGTCATTTG CTTACAAAAA GTCCATCACT TAATGCTGCT AAATCTGAAT
     1741 TAGATAAAGC TATTGGGCGT AATTGCAATG GTGTAATTAC AAAAGATGAG GCTGAAAAAC
     1801 TCTTTAATCA GGATGTTGAT GCTGCTGTTC GCGGAATTCT GAGAAATGCT AAATTAAAAC
     1861 CGGTTTATGA TTCTCTTGAT GCGGTTCGTC GCTGTGCATT GATTAATATG GTTTTCCAAA
     1921 TGGGAGAAAC CGGTGTGGCA GGATTTACTA ACTCTTTACG TATGCTTCAA CAAAAACGCT
     1981 GGGATGAAGC AGCAGTTAAC TTAGCTAAAA GTAGATGGTA TAATCAAACA CCTAATCGCG
     2041 CAAAACGAGT CATTACAACG TTTAGAACTG GCACTTGGGA CGCGTATAtA AATCTATAAG
     2101 CCCTTCTAAA GGAGAGGGTC TATGGCAGCA CCTAGAATAT CATTTTCGCC CTCTGATATT
     2161 CTATTTGGTG TTCTAGATCG CTTGTTCAAA GATAACGCTA CCGGGAAGGT TCTTGCTTCC
     2221 CGGGTAGCTG TCGTAATTCT TTTGTTTATA ATGGCGATTG TTTGGTATAG GGGAGATAGT
     2281 TTCTTTGAGT ACTATAAGCA ATCAAAGTAT GAAACATACA GTGAAATTAT TGAAAAGGAA
     2341 AGAACTGCAC GCTTTGAATC TGTCGCCCTG GAACAACTCC AGATAGTTCA TATATCATCT
     2401 GAGGCAGACT TTAGTGCGGT GTATTCTTTC CGCCCTAAAA ACTTAAACTA TTTTGTTGAT
     2461 ATTATAGCAT ACGAAGGAAA ATTACCTTCA ACAATAAGTG AAAAATCACT TGGAGGATAT
     2521 CCTGTTGATA AAACTATGGA TGAATATACA GTTCATTTAA ATGGACGTCA TTATTATTCC
     2581 AACTCAAAAT TTGCTTTTTT ACCAACTAAA AAGCCTACTC CCGAAATAAA CTACATGTAC
     2641 AGTTGTCCAT ATTTTAATTT GGATAATATC TATGCTGGAA CGATAACCAT GTACTGGTAT
     2701 AGAAATGATC ATATAAGTAA TGACCGCCTT GAATCAATAT GTGCTCAGGC GGCCAGAATA
     2761 TTAGGAAGGG CTAAATAATT ATTTGTTCGT ATACATCTCT AGATATCGTT CCTCCAGGCA
     2821 TCAAATAAAA CGAAAGGCTC AGTCGAAAGA CTGGGCCTTT CGTTTTATCT GTTGTTTGTC
     2881 GGTGAACGCT CTCTACTAGA GTCACACTGG CTCACCTTCG GGTGGGCCTT TCTGCGTTTA
     2941 TAGGATCTCT TACGGCTAGC TCAGTCCTAG GCACTTTGCT AGCGGATCTC CCCTTATTGG
     3001 GGGTAAGACA TGAAGCTGCC AGAAAAACAT GACCTGTTGG CCGCCATTCT CGCGGCAAAG
     3061 GAACAAGGCA TCGGGGCAAT CCTTGCGTTT GCAATGGCGT ACCTTCGCGG CAGATATAAT
     3121 GGCGGTGCGT TTACAAAAAC AGTAATCGAC GCAACGATGT GCGCCATTAT CGCCTGGTTC
     3181 ATTCGTGACC TTCTCGACTT CGCCGGACTA AGTAGCAATC TCGCTTATAT AACGAGCGTG
     3241 TTTATCGGCT ACATCGGTAC TGACTCGATT GGTTCGCTTA TCAAACGCTT CGCTGCTAAA
     3301 AAAGCCGGAG TAGAAGATGG TAGAAATCAA TAAGGATCTG CCGGCTTATC GGTCAGTTTC
     3361 ACCTGATTTA CGTAAAAACC CGCTTCGGCG GGTTTTTGCT TTTGGAGGGG CAGAAAGATG
     3421 AATGACTGTC CACGACGCTA TACCCAAAAG AAATGTTCAT GGTCATAGCT GTTTCCTGTG
     3481 TGGTGGTAGA TCCTCTACGC CGGACGCATC GTGGCCGGCA TCACCGGCGC CACAGGTGCG
     3541 GTTGCTGGCG CCTATATCGC CGACATCACC CAGAAATCAT CCTTAGCGAA AGCTAAGGAT
     3601 TTTTTTTATC TGAAATTCTG CCTCGTGATA CGCCTATTTT TATAGGTTAA TGTCATGATA
     3661 ATAATGGTTT CTTAGACGTC AGGTGGCACT TTTCGGGGAA ATGTGCGCGG AACCCCTATT
     3721 TGTTTATTTT TCTAAATACA TTCAAATATG TATCCGCTCA TGAGACAATA ACCCTGATAA
     3781 ATGCTTCAAT AATATTGAAA AAGGAAGAGT ATGAGTATTC AACATTTCCG TGTCGCCCTT
     3841 ATTCCCTTTT TTGCGGCATT TTGCCTTCCT GTTTTTGCTC ACCCAGAAAC GCTGGTGAAA
     3901 GTAAAAGATG CTGAAGATCA GTTGGGTGCA CGAGTGGGTT ACATCGAACT GGATCTCAAC
     3961 AGCGGTAAGA TCCTTGAGAG TTTTCGCCCC GAAGAACGTT TTCCAATGAT GAGCACTTTT
     4021 AAAGTTCTGC TATGTGGCGC GGTATTATCC CGTATTGACG CCGGGCAAGA GCAACTCGGT
     4081 CGCCGCATAC ACTATTCTCA GAATGACTTG GTTGAGTACT CACCAGTCAC AGAAAAGCAT
     4141 CTTACGGATG GCATGACAGT AAGAGAATTA TGCAGTGCTG CCATAACCAT GAGTGATAAC
     4201 ACTGCGGCCA ACTTACTTCT GACAACGATC GGAGGACCGA AGGAGCTAAC CGCTTTTTTG
     4261 CACAACATGG GGGATCATGT AACTCGCCTT GATCGTTGGG AACCGGAGCT GAATGAAGCC
     4321 ATACCAAACG ACGAGCGTGA CACCACGATG CCTGTAGCAA TGGCAACAAC GTTGCGCAAA
     4381 CTATTAACTG GCGAACTACT TACTCTAGCT TCCCGGCAAC AATTAATAGA CTGGATGGAG
     4441 GCGGATAAAG TTGCAGGACC ACTTCTGCGC TCGGCCCTTC CGGCTGGCTG GTTTATTGCT
     4501 GATAAATCTG GAGCCGGTGA GCGTGGCTCT CGCGGTATCA TTGCAGCACT GGGGCCAGAT
     4561 GGTAAGCCCT CCCGTATCGT AGTTATCTAC ACGACGGGGA GTCAGGCAAC TATGGATGAA
     4621 CGAAATAGAC AGATCGCTGA GATAGGTGCC TCACTGATTA AGCATTGGTA ATTTTTTTAA
     4681 GGCAGTTATT GGTGCCTACT ATGGAACTGC CTCGGTGAGT TTTCTCCTTC ATTACAGAAA
     4741 CGGCTTTTTC AAAAATATGG TATTGATAAT CCTGATATGA ATAAATTGCA GTTTCATTTG
     4801 ATGCTCGATG AGTTTTTCTA ACTGAACTCT TTACAAATCT AAAATGTTTG TGACTGTATT
     4861 ATAAGAACAG AAATCCCCCT TACACGGAGG CATCAGTGAC CAAACAGGAA AAAACCGCCC
     4921 TTAACATGGC CCGCTTTATC AGAAGCCAGA CATTAACGCT TCTGGAGAAA CTCAACGAGC
     4981 TGGACGCGGA TGAACAGGCA GACATCTGTG AATCGCTTCA CGACCACGCT GATGAGCTTT
     5041 ACCGCAGCTG CCTCGCGCGT TTCGGTGATG ACGGTGAAAA CCTCTGACAC ATGCAGCTCC
     5101 CAGCAAAAGG CCAGGAACCG TAAAAAGGCC GCGTTGCTGG CGTTTTTCCA TAGGCTCCGC
     5161 CCCCCTGACG AGCATCACAA AAATCGACGC TCAAGTCAGA GGTGGCGAAA CCCGACAGGA
     5221 CTATAAAGAT ACCAGGCGTT TCCCCCTGGA AGCTCCCTCG TGCGCTCTCC TGTTCCGACC
     5281 CTGCCGCTTA CCGGATACCT GTCCGCCTTT CTCCCTTCGG GAAGCGTGGC GCTTTCTCAT
     5341 AGCTCACGCT GTAGGTATCT CAGTTCGGTG TAGGTCGTTC GCTCCAAGCT GGGCTGTGTG
     5401 CACGAACCCC CCGTTCAGCC CGACCGCTGC GCCTTATCCG GTAACTATCG TCTTGAGTCC
     5461 AACCCGGTAA GACACGACTT ATCGCCACTG GCAGCAGCCA CTGGTAACAG GATTAGCAGA
     5521 GCGAGGTATG TAGGCGGTGC TACAGAGTTC TTGAAGTGGT GGCCTAACTA CGGCTACACT
     5581 AGAAGGACAG TATTTGGTAT CTGCGCTCTG CTGAAGCCAG TTACCTTCGG AAAAAGAGTT
     5641 GGTAGCTCTT GATCCGGCAA ACAAACCACC GCTGGTAGCG GTGGTTTTTT TGTTTGCAAG
     5701 CAGCAGATTA CGCGCAGAAA AAAAGGATCT CAAGAAGATC CTTTGATCTT TTCTACGGGG
     5761 TCTGACGCTC AGTGGAACGA AAACTCACGT TAAGGGATTT TGGTCATGAG ATTATCAAAA
     5821 AGGATCTTCA CCTAGATCCT TCG   
//
