# Supplementary material for: Enabling AI in synthetic biology through Construction File specification
Source: PLoS One. 2023 Nov 13;18(11):e0294469. doi: 10.1371/journal.pone.0294469 (PMC10642840; doi:10.1371/journal.pone.0294469)
Supplement: S1 File — This ZIP file contains all essential supporting documents, including specification documents, chats, movies, Construction Files, and sequences, as referenced in the main text. A detailed description of contents is provided in the accompanying README.txt. (ZIP) [file pone.0294469.s001.zip › S1_CF_Supplementa/Examples/pTP2_reporter/pLYC72GB6.seq]

LOCUS       pLYC72GB6              15796 bp    DNA        circular     20-JUL-2021
DEFINITION  .
ACCESSION   
VERSION     
SOURCE      .
  ORGANISM  .
COMMENT     
COMMENT     
COMMENT     ApEinfo:methylated:1
FEATURES             Location/Qualifiers
     rep_origin      15158..15529
                     /locus_tag="pMB1 ori"
                     /label="pMB1 ori"
                     /ApEinfo_label="pMB1 ori"
                     /ApEinfo_fwdcolor="grey"
                     /ApEinfo_revcolor="grey"
                     /ApEinfo_graphicformat="arrow_data {{0 1 2 0 0 -1} {} 0}
                     width 5 offset 0"
     primer_bind     1..20
                     /locus_tag="G00101"
                     /label="G00101"
                     /ApEinfo_label="G00101"
                     /ApEinfo_fwdcolor="#99e4fb"
                     /ApEinfo_revcolor="#99e4fb"
                     /ApEinfo_graphicformat="arrow_data {{0 1 2 0 0 -1} {} 0}
                     width 5 offset 0"
     primer_bind     complement(13563..13584)
                     /locus_tag="CA998"
                     /label="CA998"
                     /ApEinfo_label="CA998"
                     /ApEinfo_fwdcolor="#9bd1f9"
                     /ApEinfo_revcolor="#9bd1f9"
                     /ApEinfo_graphicformat="arrow_data {{0 1 2 0 0 -1} {} 0}
                     width 5 offset 0"
     primer_bind     complement(13411..13431)
                     /locus_tag="M13-rev"
                     /label="M13-rev"
                     /ApEinfo_label="M13-rev"
                     /ApEinfo_fwdcolor="cyan"
                     /ApEinfo_revcolor="cyan"
                     /ApEinfo_graphicformat="arrow_data {{0 0.5 0 1 2 0 0 -1 0
                     -0.5} {} 0} width 5 offset 0"
     promoter        2266..2300
                     /locus_tag="Pcon promoter"
                     /label="Pcon promoter"
                     /ApEinfo_label="Pcon promoter"
                     /ApEinfo_fwdcolor="#ffff00"
                     /ApEinfo_revcolor="#ffff00"
                     /ApEinfo_graphicformat="arrow_data {{0 1 2 0 0 -1} {} 0}
                     width 5 offset 0"
     promoter        join(4843..4848,4866..4871,4878..4878)
                     /locus_tag="UBER Promoter pattern J23119 - A"
                     /label="UBER Promoter pattern J23119 - A"
                     /ApEinfo_label="UBER Promoter pattern J23119 - A"
                     /ApEinfo_fwdcolor="DarkBlue"
                     /ApEinfo_revcolor="DarkBlue"
                     /ApEinfo_graphicformat="arrow_data {{0 1 2 0 0 -1} {} 0}
                     width 5 offset 0"
     promoter        join(7744..7749,7767..7772,7779..7779)
                     /locus_tag="HIGH Promoter pattern J23100 - A"
                     /label="HIGH Promoter pattern J23100 - A"
                     /ApEinfo_label="HIGH Promoter pattern J23100 - A"
                     /ApEinfo_fwdcolor="Blue"
                     /ApEinfo_revcolor="Blue"
                     /ApEinfo_graphicformat="arrow_data {{0 1 2 0 0 -1} {} 0}
                     width 5 offset 0"
     promoter        join(181..186,204..209,216..216)
                     /locus_tag="MED Promoter pattern J23101 - A"
                     /label="MED Promoter pattern J23101 - A"
                     /ApEinfo_label="MED Promoter pattern J23101 - A"
                     /ApEinfo_fwdcolor="DodgerBlue"
                     /ApEinfo_revcolor="DodgerBlue"
                     /ApEinfo_graphicformat="arrow_data {{0 1 2 0 0 -1} {} 0}
                     width 5 offset 0"
     promoter        join(2266..2271,2289..2294,2301..2301)
                     /locus_tag="LOW Promoter pattern J23105 - A"
                     /label="LOW Promoter pattern J23105 - A"
                     /ApEinfo_label="LOW Promoter pattern J23105 - A"
                     /ApEinfo_fwdcolor="LightSkyBlue"
                     /ApEinfo_revcolor="LightSkyBlue"
                     /ApEinfo_graphicformat="arrow_data {{0 1 2 0 0 -1} {} 0}
                     width 5 offset 0"
     promoter        join(161..180,187..203,210..215)
                     /locus_tag="Pcon from family TP4"
                     /label="Pcon from family TP4"
                     /ApEinfo_label="Pcon from family TP4"
                     /ApEinfo_fwdcolor="LightYellow"
                     /ApEinfo_revcolor="LightYellow"
                     /ApEinfo_graphicformat="arrow_data {{0 1 2 0 0 -1} {} 0}
                     width 5 offset 0"
     promoter        join(2246..2265,2272..2288,2295..2300)
                     /locus_tag="Pcon from family TP2"
                     /label="Pcon from family TP2"
                     /ApEinfo_label="Pcon from family TP2"
                     /ApEinfo_fwdcolor="PaleGoldenrod"
                     /ApEinfo_revcolor="PaleGoldenrod"
                     /ApEinfo_graphicformat="arrow_data {{0 1 2 0 0 -1} {} 0}
                     width 5 offset 0"
     promoter        join(4823..4842,4849..4865,4872..4877)
                     /locus_tag="Pcon from family TP5"
                     /label="Pcon from family TP5"
                     /ApEinfo_label="Pcon from family TP5"
                     /ApEinfo_fwdcolor="LightGoldenrodYellow"
                     /ApEinfo_revcolor="LightGoldenrodYellow"
                     /ApEinfo_graphicformat="arrow_data {{0 1 2 0 0 -1} {} 0}
                     width 5 offset 0"
     promoter        join(7724..7743,7750..7766,7773..7778)
                     /locus_tag="Pcon from family TP14"
                     /label="Pcon from family TP14"
                     /ApEinfo_label="Pcon from family TP14"
                     /ApEinfo_fwdcolor="LemonChiffon"
                     /ApEinfo_revcolor="LemonChiffon"
                     /ApEinfo_graphicformat="arrow_data {{0 1 2 0 0 -1} {} 0}
                     width 5 offset 0"
     rep_origin      complement(15080..15762)
                     /locus_tag="ColE1 origin"
                     /label="ColE1 origin"
                     /ApEinfo_label="ColE1 origin"
                     /ApEinfo_fwdcolor="gray50"
                     /ApEinfo_revcolor="gray50"
                     /ApEinfo_graphicformat="arrow_data {{0 1 2 0 0 -1} {} 0}
                     width 5 offset 0"
     misc_feature    complement(14849..15040)
                     /locus_tag="ROP"
                     /label="ROP"
                     /ApEinfo_label="ROP"
                     /ApEinfo_fwdcolor="#ff8040"
                     /ApEinfo_revcolor="#ff8040"
                     /ApEinfo_graphicformat="arrow_data {{0 1 2 0 0 -1} {} 0}
                     width 5 offset 0"
     CDS             13764..14624
                     /locus_tag="Bla"
                     /label="Bla"
                     /ApEinfo_label="Bla"
                     /ApEinfo_fwdcolor="#ff9c93"
                     /ApEinfo_revcolor="#ff9c93"
                     /ApEinfo_graphicformat="arrow_data {{0 1 2 0 0 -1} {} 0}
                     width 5 offset 0"
     terminator      2206..2245
                     /locus_tag="T2"
                     /label="T2"
                     /ApEinfo_label="T2"
                     /ApEinfo_fwdcolor="Salmon"
                     /ApEinfo_revcolor="Salmon"
                     /ApEinfo_graphicformat="arrow_data {{0 1 2 0 0 -1} {} 0}
                     width 5 offset 0"
     terminator      5666..5707
                     /locus_tag="T3"
                     /label="T3"
                     /ApEinfo_label="T3"
                     /ApEinfo_fwdcolor="DarkSalmon"
                     /ApEinfo_revcolor="DarkSalmon"
                     /ApEinfo_graphicformat="arrow_data {{0 1 2 0 0 -1} {} 0}
                     width 5 offset 0"
     terminator      119..160
                     /locus_tag="T4"
                     /label="T4"
                     /ApEinfo_label="T4"
                     /ApEinfo_fwdcolor="LightCoral"
                     /ApEinfo_revcolor="LightCoral"
                     /ApEinfo_graphicformat="arrow_data {{0 1 2 0 0 -1} {} 0}
                     width 5 offset 0"
     terminator      4781..4822
                     /locus_tag="T5"
                     /label="T5"
                     /ApEinfo_label="T5"
                     /ApEinfo_fwdcolor="IndianRed"
                     /ApEinfo_revcolor="IndianRed"
                     /ApEinfo_graphicformat="arrow_data {{0 1 2 0 0 -1} {} 0}
                     width 5 offset 0"
     terminator      join(7681..7709,7711..7723)
                     /locus_tag="T8"
                     /label="T8"
                     /ApEinfo_label="T8"
                     /ApEinfo_fwdcolor="DarkRed"
                     /ApEinfo_revcolor="DarkRed"
                     /ApEinfo_graphicformat="arrow_data {{0 1 2 0 0 -1} {} 0}
                     width 5 offset 0"
     promoter        13692..13746
                     /locus_tag="Pbla from PMID: 6269053"
                     /label="Pbla from PMID: 6269053"
                     /ApEinfo_label="Pbla from PMID: 6269053"
                     /ApEinfo_fwdcolor="#66ccfe"
                     /ApEinfo_revcolor="#66ccfe"
                     /ApEinfo_graphicformat="arrow_data {{0 1 2 0 0 -1} {} 0}
                     width 5 offset 0"
     misc_feature    269..1192
                     /locus_tag="Pantoea agglomerans GGPPS Synthase"
                     /label="Pantoea agglomerans GGPPS Synthase"
                     /ApEinfo_label="Pantoea agglomerans GGPPS Synthase"
                     /ApEinfo_fwdcolor="#66ffcb"
                     /ApEinfo_revcolor="#66ffcb"
                     /ApEinfo_graphicformat="arrow_data {{0 1 2 0 0 -1} {} 0}
                     width 5 offset 0"
     misc_feature    3818..4747
                     /locus_tag="crtB, phytoene/squalene synthase family
                     protein [Lamprocystis purpurea]"
                     /label="crtB, phytoene/squalene synthase family protein
                     [Lamprocystis purpurea]"
                     /ApEinfo_label="crtB, phytoene/squalene synthase family
                     protein [Lamprocystis purpurea]"
                     /ApEinfo_fwdcolor="#ccff66"
                     /ApEinfo_revcolor="#ccff66"
                     /ApEinfo_graphicformat="arrow_data {{0 1 2 0 0 -1} {} 0}
                     width 5 offset 0"
     misc_feature    2343..3821
                     /locus_tag="crtI, phytoene desaturase [Lamprocystis
                     purpurea]"
                     /label="crtI, phytoene desaturase [Lamprocystis purpurea]"
                     /ApEinfo_label="crtI, phytoene desaturase [Lamprocystis
                     purpurea]"
                     /ApEinfo_fwdcolor="cyan"
                     /ApEinfo_revcolor="green"
                     /ApEinfo_graphicformat="arrow_data {{0 1 2 0 0 -1} {} 0}
                     width 5 offset 0"
     misc_feature    4926..5654
                     /locus_tag="Arabidopsis thaliana isopentenyl
                     pyrophosphate:dimethylallyl pyrophosphate isomerase "
                     /label="Arabidopsis thaliana isopentenyl
                     pyrophosphate:dimethylallyl pyrophosphate isomerase "
                     /ApEinfo_label="Arabidopsis thaliana isopentenyl
                     pyrophosphate:dimethylallyl pyrophosphate isomerase "
                     /ApEinfo_fwdcolor="#fdcc65"
                     /ApEinfo_revcolor="#fdcc65"
                     /ApEinfo_graphicformat="arrow_data {{0 1 2 0 0 -1} {} 0}
                     width 5 offset 0"
     CDS             12231..13349
                     /locus_tag="Ec_ispG"
                     /label="Ec_ispG"
                     /ApEinfo_label="Ec_ispG"
                     /ApEinfo_fwdcolor="Turquoise"
                     /ApEinfo_revcolor="Turquoise"
                     /ApEinfo_graphicformat="arrow_data {{0 1 2 0 0 -1} {} 0}
                     width 5 offset 0"
     CDS             8537..9016
                     /locus_tag="Ec_ispF"
                     /label="Ec_ispF"
                     /ApEinfo_label="Ec_ispF"
                     /ApEinfo_fwdcolor="#ff8040"
                     /ApEinfo_revcolor="#ff8040"
                     /ApEinfo_graphicformat="arrow_data {{0 1 2 0 0 -1} {} 0}
                     width 5 offset 0"
     CDS             1252..2151
                     /locus_tag="EcIspA"
                     /label="EcIspA"
                     /ApEinfo_label="EcIspA"
                     /ApEinfo_fwdcolor="Teal"
                     /ApEinfo_revcolor="Teal"
                     /ApEinfo_graphicformat="arrow_data {{0 1 2 0 0 -1} {} 0}
                     width 5 offset 0"
     CDS             10986..12182
                     /locus_tag="EcIspC"
                     /label="EcIspC"
                     /ApEinfo_label="EcIspC"
                     /ApEinfo_fwdcolor="Teal"
                     /ApEinfo_revcolor="Teal"
                     /ApEinfo_graphicformat="arrow_data {{0 1 2 0 0 -1} {} 0}
                     width 5 offset 0"
     CDS             9040..9990
                     /locus_tag="EcIspH"
                     /label="EcIspH"
                     /ApEinfo_label="EcIspH"
                     /ApEinfo_fwdcolor="Teal"
                     /ApEinfo_revcolor="Teal"
                     /ApEinfo_graphicformat="arrow_data {{0 1 2 0 0 -1} {} 0}
                     width 5 offset 0"
     CDS             10041..10940
                     /locus_tag="YpIspE"
                     /label="YpIspE"
                     /ApEinfo_label="YpIspE"
                     /ApEinfo_fwdcolor="Teal"
                     /ApEinfo_revcolor="Teal"
                     /ApEinfo_graphicformat="arrow_data {{0 1 2 0 0 -1} {} 0}
                     width 5 offset 0"
     CDS             7827..8537
                     /locus_tag="Ec_ispD from pLYC55-55F"
                     /label="Ec_ispD from pLYC55-55F"
                     /ApEinfo_label="Ec_ispD from pLYC55-55F"
                     /ApEinfo_fwdcolor="Orange"
                     /ApEinfo_revcolor="Orange"
                     /ApEinfo_graphicformat="arrow_data {{0 1 2 0 0 -1} {} 0}
                     width 5 offset 0"
     CDS             5786..7747
                     /locus_tag="Ec_dxs from pLYC61*"
                     /label="Ec_dxs from pLYC61*"
                     /ApEinfo_label="Ec_dxs from pLYC61*"
                     /ApEinfo_fwdcolor="#ffb169"
                     /ApEinfo_revcolor="#ffb169"
                     /ApEinfo_graphicformat="arrow_data {{0 1 2 0 0 -1} {} 0}
                     width 5 offset 0"
     promoter        5727..5755
                     /locus_tag="TP3 promoter variant from pLYC60-1G3"
                     /label="TP3 promoter variant from pLYC60-1G3"
                     /ApEinfo_label="TP3 promoter variant from pLYC60-1G3"
                     /ApEinfo_fwdcolor="Khaki"
                     /ApEinfo_revcolor="Khaki"
                     /ApEinfo_graphicformat="arrow_data {{0 1 2 0 0 -1} {} 0}
                     width 5 offset 0"
     primer_bind     complement(13375..13394)
                     /locus_tag="T3(1)"
                     /label="T3(1)"
                     /ApEinfo_label="T3"
                     /ApEinfo_fwdcolor="cyan"
                     /ApEinfo_revcolor="cyan"
                     /ApEinfo_graphicformat="arrow_data {{0 0.5 0 1 2 0 0 -1 0
                     -0.5} {} 0} width 5 offset 0"
ORIGIN
        1 ATTACCGCCT TTGAGTGAGC TGATACCGCT CGCCGCAGCC GAACGACCGA GCGCAGCGAG
       61 TCAGTGAGCG AGGAAGCCTG CAATGTCTGC CACGTATCGC CAGATGTTCC AGACTAGAAT
      121 AAAGAAAAAG GGAGCCCATG GGCTCCCTTA ATTTAAAATG GTTGTCTTAA GAACGACTTC
      181 TTTACATTTT TGCTTCCGTG TGGTATTATG GGAGCAGTAG GTCTACGGTT AACTGATACT
      241 AAAAGACAAT TCAGCGGGTA ACCTTGCAAT GGTGAGTGGC AGTAAAGCGG GCGTTTCGCC
      301 TCATCGCGAA ATAGAAGTAA TGAGACAATC CATTGACGAT CACCTGGCTG GCCTGTTACC
      361 TGAAACCGAC AGCCAGGATA TCGTCAGCCT TGCGATGCGT GAAGGCGTCA TGGCACCCGG
      421 TAAACGGATC CGTCCGCTGC TGATGCTGCT GGCCGCCCGC GACCTCCGCT ACCAGGGCAG
      481 TATGCCTACG CTGCTCGATC TCGCCTGCGC CGTTGAACTG ACCCATACCG CGTCGCTGAT
      541 GCTCGACGAC ATGCCCTGCA TGGACAACGC CGAGCTGCGC CGCGGTCAGC CCACTACCCA
      601 CAAAAAATTT GGTGAGAGCG TGGCGATCCT TGCCTCCGTT GGGCTGCTCT CTAAAGCCTT
      661 TGGTCTGATC GCCGCCACCG GCGATCTGCC GGGGGAGAGG CGTGCCCAGG CGGTCAACGA
      721 GCTCTCTACC GCCGTGGGCG TGCAGGGCCT GGTACTGGGG CAGTTTCGCG ATCTTAACGA
      781 TGCCGCCCTC GACCGTACCC CTGACGCTAT CCTCAGCACC AACCACCTCA AGACCGGCAT
      841 TCTGTTCAGC GCGATGCTGC AGATCGTCGC CATTGCTTCC GCCTCGTCGC CGAGCACGCG
      901 AGAGACGCTG CACGCCTTCG CCCTCGACTT CGGCCAGGCG TTTCAACTGC TGGACGATCT
      961 GCGTGACGAT CACCCGGAAA CCGGTAAAGA TCGCAATAAG GACGCGGGAA AATCGACGCT
     1021 GGTCAACCGG CTGGGCGCAG ACGCGGCCCG GCAAAAGCTG CGCGAGCATA TTGATTCCGC
     1081 CGACAAACAC CTCACTTTTG CCTGTCCGCA GGGCGGCGCC ATCCGACAGT TTATGCATCT
     1141 GTGGTTTGGC CATCACCTTG CCGACTGGTC ACCGGTCATG AAAATCGCCT GATACCGCCC
     1201 TTTTGGGTTC AAGCAGCCCT CTCTAACCCC TTTTACACCG GACAATGAGT AATGGACTTT
     1261 CCGCAGCAAC TCGAAGCCTG CGTTAAGCAG GCCAACCAGG CGCTGAGCCG TTTTATCGCC
     1321 CCACTGCCCT TTCAGAACAC TCCCGTGGTC GAAACCATGC AGTATGGCGC ATTATTAGGT
     1381 GGTAAGCGCC TGCGACCTTT CCTGGTTTAT GCCACCGGTC ATATGTTCGG CGTTAGCACA
     1441 AACACGCTGG ACGCACCCGC TGCCGCCGTT GAGTGTATCC ACGCTTACTC ATTAATTCAT
     1501 GATGATTTAC CGGCAATGGA TGATGACGAT CTGCGTCGCG GTTTGCCAAC CTGCCATGTG
     1561 AAGTTTGGCG AAGCAAACGC GATTCTCGCT GGCGACGCTT TACAAACGCT GGCGTTCTCG
     1621 ATTTTAAGCG ATGCCGATAT GCCGGAAGTG TCGGACCGCG ACAGAATTTC GATGATTTCT
     1681 GAACTGGCGA GCGCCAGTGG TATTGCCGGA ATGTGCGGTG GTCAGGCATT AGATTTAGAC
     1741 GCGGAAGGCA AACACGTACC TCTGGACGCG CTTGAGCGTA TTCATCGTCA TAAAACCGGC
     1801 GCATTGATTC GCGCCGCCGT TCGCCTTGGT GCATTAAGCG CCGGAGATAA AGGACGTCGT
     1861 GCTCTGCCGG TACTCGACAA GTATGCAGAG AGCATCGGCC TTGCCTTCCA GGTTCAGGAT
     1921 GACATCCTGG ATGTGGTGGG AGATACTGCA ACGTTGGGAA AACGCCAGGG TGCCGACCAG
     1981 CAACTTGGTA AAAGTACCTA CCCTGCACTT CTGGGTCTTG AGCAAGCCCG GAAGAAAGCC
     2041 CGGGATCTGA TCGACGATGC CCGTCAGTCG CTGAAACAAC TGGCTGAACA GTCACTCGAT
     2101 ACCTCGGCAC TGGAAGCGCT AGCGGACTAC ATCATCCAGC GTAATAAATA AACAATAAGT
     2161 ATTAATAGGC CCCTGATGAG TTTTGATGAC GGCAGCCCTA CTAGACCATA ATCATAAGGG
     2221 GCTTCGGCCC CTTTCTTCAT TTTGAGCGAA TAATACCTCA GAGCGTTTAC GGCTAGCTCA
     2281 GTCCTAGGTA CTATGCTAGC AGTAGCGGCG CTGAACCATT TTCCTGACAG ACGAGATAAA
     2341 GGATGAAAAA AACCGTTGTG ATTGGCGCAG GCTTTGGTGG CCTGGCGCTG GCGATTCGCC
     2401 TGCAGGCGGC AGGGATCCCA ACCGTACTGC TGGAGCAGCG GGACAAGCCC GGCGGTCGGG
     2461 CCTACGTCTG GCATGACCAG GGCTTTACCT TTGACGCCGG GCCGACGGTG ATCACCGATC
     2521 CTACCGCGCT TGAGGCGCTG TTCACCCTGG CCGGCAGGCG CATGGAGGAT TACGTCAGGC
     2581 TGCTGCCGGT AAAACCCTTC TACCGACTCT GCTGGGAGTC CGGGAAGACC CTCGACTATG
     2641 CTAACGACAG CGCCGAGCTT GAGGCGCAGA TTACCCAGTT CAACCCCCGC GACGTCGAGG
     2701 GCTACCGGCG CTTTCTGGCT TACTCCCAGG CGGTATTCCA GGAGGGATAT TTGCGCCTCG
     2761 GCAGCGTGCC GTTCCTCTCT TTTCGCGACA TGCTGCGCGC CGGGCCGCAG CTGCTTAAGC
     2821 TCCAGGCGTG GCAGAGCGTC TACCAGTCGG TTTCGCGCTT TATTGAGGAT GAGCATCTGC
     2881 GGCAGGCCTT CTCGTTCCAC TCCCTGCTGG TAGGCGGCAA CCCCTTCACC ACCTCGTCCA
     2941 TCTACACCCT GATCCACGCC CTTGAGCGGG AGTGGGGGGT CTGGTTCCCT GAGGGCGGCA
     3001 CCGGGGCGCT GGTGAACGGC ATGGTGAAGC TGTTTACCGA TCTGGGCGGG GAGATCGAAC
     3061 TCAACGCCCG GGTCGAAGAG CTGGTGGTGG CCGATAACCG CGTAAGCCAG GTCCGGCTGG
     3121 CGGATGGTCG GATCTTTGAC ACCGACGCCG TAGCCTCGAA CGCTGACGTG GTGAACACCT
     3181 ATAAAAAGCT GCTCGGCCAC CATCCGGTGG GGCAGAAGCG GGCGGCAGCG CTGGAGCGCA
     3241 AGAGCATGAG CAACTCGCTG TTTGTGCTCT ACTTCGGCCT GAACCAGCCT CATTCCCAGC
     3301 TGGCGCACCA TACCATCTGT TTTGGTCCCC GCTACCGGGA GCTGATCGAC GAGATCTTTA
     3361 CCGGCAGCGC GCTGGCGGAT GACTTCTCGC TCTACCTGCA CTCGCCCTGC GTGACCGATC
     3421 CCTCGCTCGC GCCTCCCGGC TGCGCCAGCT TCTACGTGCT GGCCCCGGTG CCGCATCTTG
     3481 GCAACGCGCC GCTGGACTGG GCGCAGGAGG GGCCGAAGCT GCGCGACCGC ATCTTTGACT
     3541 ACCTTGAAGA GCGCTATATG CCCGGCCTGC GTAGCCAGCT GGTGACCCAG CGGATCTTTA
     3601 CCCCGGCAGA CTTCCACGAC ACGCTGGATG CGCATCTGGG ATCGGCCTTC TCCATCGAGC
     3661 CGCTGCTGAC CCAAAGCGCC TGGTTCCGCC CGCACAACCG CGACAGCGAC ATTGCCAACC
     3721 TCTACCTGGT GGGCGCAGGT ACTCACCCTG GGGCGGGCAT TCCTGGCGTA GTGGCCTCGG
     3781 CGAAAGCCAC CGCCAGCCTG ATGATTGAGG ATCTGCAATG AGCCAACCGC CGCTGCTTGA
     3841 CCACGCCACG CAGACCATGG CCAACGGCTC GAAAAGTTTT GCCACCGCTG CGAAGCTGTT
     3901 CGACCCGGCC ACCCGCCGTA GCGTGCTGAT GCTCTACACC TGGTGCCGCC ACTGCGATGA
     3961 CGTCATTGAC GACCAGACCC ACGGCTTCGC CAGCGAGGCC GCGGCGGAGG AGGAGGCCAC
     4021 CCAGCGCCTG GCCCGGCTGC GCACGCTGAC CCTGGCGGCG TTTGAAGGGG CCGAGATGCA
     4081 GGATCCGGCC TTCGCTGCCT TTCAGGAGGT GGCGCTGACC CACGGTATTA CGCCCCGCAT
     4141 GGCGCTCGAT CACCTCGACG GCTTTGCGAT GGACGTGGCT CAGACCCGCT ATGTCACCTT
     4201 TGAGGATACG CTGCGCTACT GCTATCACGT GGCGGGCGTG GTGGGTCTGA TGATGGCCAG
     4261 GGTGATGGGC GTGCGGGATG AGCGGGTGCT GGATCGCGCC TGCGATCTGG GGCTGGCCTT
     4321 CCAGCTGACG AATATCGCCC GGGATATTAT TGACGATGCG GCTATTGACC GCTGCTATCT
     4381 GCCCGCCGAG TGGCTGCAGG ATGCCGGGCT GACCCCGGAG AACTATGCCG CGCGGGAGAA
     4441 TCGGGCCGCG CTGGCGCGGG TGGCGGAGCG GCTTATTGAT GCCGCAGAGC CGTACTACAT
     4501 CTCCTCCCAG GCCGGGCTAC ACGATCTGCC GCCGCGCTGC GCCTGGGCGA TCGCCACCGC
     4561 CCGCAGCGTC TACCGGGAGA TCGGTATTAA GGTAAAAGCG GCGGGAGGCA GCGCCTGGGA
     4621 TCGCCGCCAG CACACCAGCA AAGGTGAAAA AATTGCCATG CTGATGGCGG CACCGGGGCA
     4681 GGTTATTCGG GCGAAGACGA CGAGGGTGAC GCCGCGTCCG GCCGGTCTTT GGCAGCGTCC
     4741 CGTTTAGGCG GGCGGCCATG ACGTTCACGC CCCTACTAGA GCATAAGTTG AGGACTCCTT
     4801 CGGGAGTCCT TTTTTATTTT CCCAGGTGGT ATGGAAGCTA TCTTGACATC TTCAGTATTA
     4861 TGTGGTATAA TCGAGTCAGT AGGAGGTATA TATTAATGTA TCGATTAAAT AAGGAGGAAT
     4921 AAACCATGTC GAGATCTGCA GCTGGTACCG CTATGACAGA TACTAAAGAT GCTGGTATGG
     4981 ATGCTGTTCA GAGACGTCTC ATGTTTGAGG ATGAATGCAT TCTTGTTGAT GAAACTGATC
     5041 GTGTTGTGGG GCATGACAGC AAGTATAATT GTCATCTGAT GGAAAATATT GAAGCCAAGA
     5101 ATTTGCTGCA CAGGGCTTTT AGTGTATTTT TATTCAACTC GAAGTATGAG TTGCTTCTCC
     5161 AGCAAAGGTC AAACACAAAG GTTACGTTCC CTCTAGTGTG GACTAACACT TGTTGCAGCC
     5221 ATCCTCTTTA CCGTGAATCA GAGCTTATCC AGGACAATGC ACTAGGTGTG AGGAATGCTG
     5281 CACAAAGAAA GCTTCTCGAT GAGCTTGGTA TTGTAGCTGA AGATGTACCA GTCGATGAGT
     5341 TCACTCCCTT GGGACGTATG CTGTACAAGG CTCCTTCTGA TGGCAAATGG GGAGAGCATG
     5401 AACTTGATTA CTTGCTCTTC ATCGTGCGAG ACGTGAAGGT TCAACCAAAC CCAGATGAAG
     5461 TAGCTGAGAT CAAGTATGTG AGCCGGGAAG AGCTGAAGGA GCTGGTGAAG AAAGCAGATG
     5521 CAGGTGAGGA AGGTTTGAAA CTGTCACCAT GGTTCAGATT GGTGGTGGAC AATTTCTTGA
     5581 TGAAGTGGTG GGATCATGTT GAGAAAGGAA CTTTGGTTGA AGCTATAGAC ATGAAAACCA
     5641 TCCACAAACT CTGAACATCC CCTGATATAA ATGATAGGGA GCCTTCGGGC TCCCTTTTTT
     5701 ATTTCAACTA GATGCATGCT TGCTCTTTGA TGACATAAAA ACTTTGTGTG ACTGTCTCAA
     5761 TACAATAAGT ATTAATAGGC CCCTGATGAG TTTTGATATT GCCAAATACC CGACCCTGGC
     5821 ACTGGTCGAC TCCACCCAGG AGTTACGACT GTTGCCGAAA GAGAGTTTAC CGAAACTCTG
     5881 CGACGAACTG CGCCGCTATT TACTCGACAG CGTGAGCCGT TCCAGCGGGC ACTTCGCCTC
     5941 CGGGCTGGGC ACGGTCGAAC TGACCGTGGC GCTGCACTAT GTCTACAACA CCCCGTTTGA
     6001 CCAATTGATT TGGGATGTGG GGCATCAGGC TTATCCGCAT AAAATTTTGA CCGGACGCCG
     6061 CGACAAAATC GGCACCATCC GTCAGAAAGG CGGTCTGCAC CCGTTCCCGT GGCGCGGCGA
     6121 AAGCGAATAT GACGTATTAA GCGTCGGGCA TTCATCAACC TCCATCAGTG CCGGAATTGG
     6181 TATTGCGGTT GCTGCCGAAA AAGAAGGCAA AAATCGCCGC ACCGTCTGTG TCATTGGCGA
     6241 TGGCGCGATT ACCGCAGGCA TGGCGTTTGA AGCGATGAAT CACGCGGGCG ATATCCGTCC
     6301 TGATATGCTG GTGATTCTCA ACGACAATGA AATGTCGATT TCCGAAAATG TCGGCGCGCT
     6361 CAACAACCAT CTGGCACAGC TGCTTTCCGG TAAGCTTTAC TCTTCACTGC GCGAAGGCGG
     6421 GAAAAAAGTT TTCTCTGGCG TGCCGCCAAT TAAAGAGCTG CTCAAACGCA CCGAAGAACA
     6481 TATTAAAGGC ATGGTAGTGC CTGGCACGTT GTTTGAAGAG CTGGGCTTTA ACTACATCGG
     6541 CCCGGTGGAC GGTCACGATG TGCTGGGGCT TATCACCACG CTAAAGAACA TGCGCGACCT
     6601 GAAAGGCCCG CAGTTCCTGC ATATCATGAC CAAAAAAGGT CGTGGTTATG AACCGGCAGA
     6661 AAAAGACCCG ATCACTTTCC ACGCCGTGCC TAAATTTGAT CCCTCCAGCG GTTGTTTGCC
     6721 GAAAAGTAGC GGCGGTTTGC CGAGCTATTC AAAAATCTTT GGCGACTGGT TGTGCGAAAC
     6781 GGCAGCGAAA GACAACAAGC TGATGGCGAT TACTCCGGCG ATGCGTGAAG GTTCCGGCAT
     6841 GGTCGAGTTT TCACGTAAAT TCCCGGATCG CTACTTCGAC GTGGCAATTG CCGAGCAACA
     6901 CGCGGTGACC TTTGCTGCGG GTCTGGCGAT TGGTGGGTAC AAACCCATTG TCGCGATTTA
     6961 CTCCACTTTC CTGCAACGCG CCTATGATCA GGTGCTGCAT GACGTGGCGA TTCAAAAGCT
     7021 TCCGGTCCTG TTCGCCATCG ACCGCGCGGG CATTGTTGGT GCTGACGGTC AAACCCATCA
     7081 GGGTGCTTTT GATCTCTCTT ACCTGCGCTG CATACCGGAA ATGGTCATTA TGACCCCGAG
     7141 CGATGAAAAC GAATGTCGCC AGATGCTCTA TACCGGCTAT CACTATAACG ATGGCCCGTC
     7201 AGCGGTGCGC TACCCGCGTG GCAACGCGGT CGGCGTGGAA CTGACGCCGC TGGAAAAACT
     7261 ACCAATTGGC AAAGGCATTG TGAAGCGTCG TGGCGAGAAA CTGGCGATCC TTAACTTTGG
     7321 TACGCTGATG CCAGAAGCGG CGAAAGTCGC CGAATCGCTG AACGCCACGC TGGTCGATAT
     7381 GCGTTTTGTG AAACCGCTTG ATGAAGCGTT AATTCTGGAA ATGGCCGCCA GCCATGAAGC
     7441 GCTGGTCACC GTAGAAGAAA ACGCCATTAT GGGCGGCGCA GGCAGCGGCG TGAACGAAGT
     7501 GCTGATGGCC CATCGTAAAC CAGTACCCGT GCTGAACATT GGCCTGCCGG ACTTCTTTAT
     7561 TCCGCAAGGA ACTCAGGAAG AAATGCGCGC CGAACTCGGC CTCGATGCCG CTGGTATGGA
     7621 AGCCAAATCA AGGCCTGGCT GGCATAACCC TGGGATATGT GAGACACTTA CCCTACTAGA
     7681 TAATAACTCA AGGACTCCTT CGGGAGTCCT TTTTTCATTT AAAGTCTTGT GCTCACGGAA
     7741 CTGTTGACGT TTCGTTTTGA TTCAGTTACA GTATTAGTAG TAGGTCTGCG GGGCAAAACA
     7801 ATCGATAAAT CAGCCCGGGA ATTAACATGG CAACCACTCA TTTGGATGTT TGCGTCGTGG
     7861 TTCCGGCGGC CGGATTTGGC CGTCGAATGC AAACGGAATG TCCTAAGCAA TATCTCTCAA
     7921 TCGGTAATCA AACCATTCTT GAACACTCGG TGCATGCGCT GCTGGCGCAT CCCCGGGTGA
     7981 AACGTGTCGT CATTGCCATA AGTCCTGGCG ATAGCCGTTT TGCACAACTT CCTCTGGCGA
     8041 ATCATCCGCA AATCACCGTT GTAGATGGCG GTGATGAGCG TGCCGATTCC GTGCTGGCAG
     8101 GTCTGAAAGC CGCTGGCGAC GCGCAGTGGG TATTGGTGCA TGACGCCGCT CGTCCTTGTT
     8161 TGCATCAGGA TGACCTCGCG CGATTGTTGG CGTTGAGCGA AACCAGCCGC ACGGGGGGGA
     8221 TCCTCGCCGC ACCAGTGCGC GATACTATGA AACGTGCCGA ACCGGGCAAA AATGCCATTG
     8281 CTCATACCGT TGATCGCAAC GGCTTATGGC ACGCGCTGAC GCCGCAATTT TTCCCTCGTG
     8341 AGCTGTTACA TGACTGTCTG ACGCGCGCTC TAAATGAAGG CGCGACTATT ACCGACGAAG
     8401 CCTCGGCGCT GGAATATTGC GGATTCCATC CTCAGTTGGT CGAAGGCCGT GCGGATAACA
     8461 TTAAAGTCAC GCGCCCGGAA GATTTGGCAC TGGCCGAGTT TTACCTCACC CGAACCATCC
     8521 ATCAGGAGAA TACATAATGC GAATTGGACA CGGTTTTGAC GTACATGCCT TTGGCGGTGA
     8581 AGGCCCAATT ATCATTGGTG GCGTACGCAT TCCTTACGAA AAAGGATTGC TGGCGCATTC
     8641 TGATGGCGAC GTGGCGCTCC ATGCGTTGAC CGATGCATTG CTTGGCGCGG CGGCGCTGGG
     8701 GGATATCGGC AAGCTGTTCC CGGATACCGA TCCGGCATTT AAAGGTGCCG ATAGCCGCGA
     8761 GCTGCTACGC GAAGCCTGGC GTCGTATTCA GGCGAAGGGT TATACCCTTG GCAACGTCGA
     8821 TGTCACTATC ATCGCTCAGG CACCGAAGAT GTTGCCGCAC ATTCCACAAA TGCGCGTGTT
     8881 TATTGCCGAA GATCTCGGCT GCCATATGGA TGATGTTAAC GTGAAAGCCA CTACTACGGA
     8941 AAAACTGGGA TTTACCGGAC GTGGGGAAGG GATTGCCTGT GAAGCGGTGG CGCTACTCAT
     9001 TAAGGCAACA AAATGATTCC CTGGCGCAGG GGGCGTAACA TGCAGATCCT GTTGGCCAAC
     9061 CCGCGTGGTT TTTGTGCCGG GGTAGACCGC GCTATCAGCA TTGTTGAAAA CGCGCTGGCC
     9121 ATTTACGGCG CACCGATATA TGTCCGTCAC GAAGTGGTAC ATAACCGCTA TGTGGTCGAT
     9181 AGCTTGCGTG AGCGTGGGGC TATCTTTATT GAGCAGATTA GCGAAGTACC GGACGGCGCG
     9241 ATCCTGATTT TCTCCGCACA CGGTGTTTCT CAGGCGGTAC GTAACGAAGC AAAAAGTCGC
     9301 GATTTGACGG TGTTTGATGC CACCTGTCCG CTGGTGACCA AAGTGCATAT GGAAGTCGCC
     9361 CGCGCCAGTC GCCGTGGCGA AGAATCTATT CTCATCGGTC ACGCCGGGCA CCCGGAAGTG
     9421 GAAGGGACAA TGGGCCAGTA CAGTAACCCG GAAGGGGGAA TGTATCTGGT CGAATCGCCG
     9481 GACGATGTGT GGAAACTGAC GGTCAAAAAC GAAGAGAAGC TCTCCTTTAT GACCCAGACC
     9541 ACGCTGTCGG TGGATGACAC GTCTGATGTG ATCGACGCGC TGCGTAAACG CTTCCCGAAA
     9601 ATTGTCGGTC CGCGCAAAGA TGACATCTGC TACGCCACGA CTAACCGTCA GGAAGCGGTA
     9661 CGCGCCCTGG CAGAACAGGC GGAAGTTGTG TTGGTGGTCG GTTCGAAAAA CTCCTCCAAC
     9721 TCCAACCGTC TGGCGGAGCT GGCCCAGCGT ATGGGCAAAC GCGCGTTTTT GATTGACGAT
     9781 GCGAAAGACA TCCAGGAAGA GTGGGTGAAA GAGGTTAAAT GCGTCGGCGT GACTGCGGGC
     9841 GCATCGGCTC CGGATATTCT GGTGCAGAAT GTGGTGGCAC GTTTGCAGCA GCTGGGCGGT
     9901 GGTGAAGCCA TTCCGCTGGA AGGCCGTGAA GAAAACATTG TTTTCGAAGT GCCGAAAGAG
     9961 CTGCGTGTCG ATATTCGTGA AGTCGATTAA GACGGAGTTT GATAATCTCA CTTACCTCCC
    10021 CCTCTGAAAG GATAAATAAc atgactaccg cgaatcaacc tatatgtccg tcaccagcaa
    10081 aatggccgtc accggcaaaa ttgaatttgt ttctttatat caccgggcaa cgcgccgacg
    10141 gctatcatca gttacaaacg ctgtttcaat ttcttgatta tggtgatcaa ctgacgattg
    10201 aaccgcgcga tgacaaccaa attcgcttat taacccccat agcaggggtg gaaaatgagc
    10261 aaaacctgat cgtccgcgcg gcaaaaatgc tgcaaaaaca ccctggcaat acccccgtgc
    10321 cacgcggtgc tgatatcagc attgataaat gtttaccgat gggcggtgga ttggggggcg
    10381 gttcgtctaa tgcagccaca gtcttggtgg cactcaacct actgtggcaa tgtggtttaa
    10441 ctgatgaaca attagccgat ctcggactaa cattaggggc tgatgtcccg gtatttgttc
    10501 ggggccatgc cgccttcgca gagggtattg gtgaaaaatt acagccagca gagcctgtag
    10561 agaagtggta tttggtcata caccccggtg taaacatccc aacaccgatt attttttctg
    10621 atcctgaatt aaaaagaaat acgccaatcc gcccactggc ggcgctttta agcactccat
    10681 acgcaaatga ttgcgaaccg atcgcaagaa aacgttttcg cgaggttgaa caggctcttt
    10741 catggctgtt agaatacgcc ccgtcacgcc ttaccggtac cggcgcttgt gtgtttgcag
    10801 aattcgacac ggagtcatcg gcccggcagg tgttaagtat tgcccctgag tggttacatg
    10861 gttttgtcgc ccgtggtgta aatgtttcac cactgcatcg tgtacgctca gggaaaattg
    10921 aaagcagtga gcgcagataa GACGCGGTAA ACCGCACCTC AGGCCCCTTC AACAGGGTAT
    10981 GTTTCatgaa gcaactcacc attctgggct cgaccggctc gattggttgc agcacgctgg
    11041 acgtggtgcg ccataatccc gaacacttcc gcgtagttgc gctggtggca ggcaaaaatg
    11101 tcactcgcat ggtagaacag tgcctggaat tctctccccg ctatgccgta atggacgatg
    11161 aagcgagtgc gaaacttctt aaaacgatgc tacagcaaca gggtagccgc accgaagtct
    11221 taagtgggca acaagccgct tgcgatatgg cagcgcttga ggatgttgat caggtgatgg
    11281 cagccattgt tggcgctgct gggctgttac ctacgcttgc tgcgatccgc gcgggtaaaa
    11341 ccattttgct ggccaataaa gaatcactgg ttacctgcgg acgtctgttt atggacgccg
    11401 taaagcagag caaagcgcaa ttgttaccgg tcgatagcga acataacgcc atttttcaga
    11461 gtttaccgca acctatccag cataatctgg gatacgctga ccttgagcaa aatggcgtgg
    11521 tgtccatttt acttaccggg tctggtggcc ctttccgtga gacgccattg cgcgatttgg
    11581 caacaatgac gccggatcaa gcctgccgtc atccgaactg gtcgatgggg cgtaaaattt
    11641 ctgtcgattc ggctaccatg atgaacaaag gtctggaata cattgaagcg cgttggctgt
    11701 ttaacgccag cgccagccag atggaagtgc tgattcaccc gcagtcagtg attcactcaa
    11761 tggtgcgcta tcaggacggc agtgttctgg cgcagctggg ggaaccggat atgcgtacgc
    11821 caattgccca caccatggca tggccgaatc gcgtgaactc tggcgtgaag ccgctcgatt
    11881 tttgcaaact aagtgcgttg acatttgccg caccggatta tgatcgttat ccatgcctga
    11941 aactggcgat ggaggcgttc gaacaaggcc aggcagcgac gacagcattg aatgccgcaa
    12001 acgaaatcac cgttgctgct tttcttgcgc aacaaatccg ctttacggat atcgctgcgt
    12061 tgaatttatc cgtactggaa aaaatggata tgcgcgaacc acaatgtgtg gacgatgtgt
    12121 tatctgttga tgcgaacgcg cgtgaagtcg ccagaaaaga ggtgatgcgt ctcgcaagct
    12181 gaGGGACGCG GCCGCGAATT CCTGCAGCCC CCTAACTAAG GGGATTTTTC atgcataacc
    12241 aggctccaat tcaacgtaga aaatcaacac gtatttacgt tgggaatgtg ccgattggcg
    12301 atggtgctcc catcgccgta cagtccatga ccaatacgcg tacgacagac gtcgaagcaa
    12361 cggtcaatca aatcaaggcg ctggaacgcg ttggcgctga tatcgtccgt gtatccgtac
    12421 cgacgatgga cgcggcagaa gcgttcaaac tcatcaaaca gcaggttaac gtgccgctgg
    12481 tggctgacat ccacttcgac tatcgcattg cgctgaaagt agcggaatac ggcgtcgatt
    12541 gtctgcgtat taaccctggc aatatcggta atgaagagcg tattcgcatg gtggttgact
    12601 gtgcgcgcga taaaaacatt ccgatccgta ttggcgttaa cgccggatcg ctggaaaaag
    12661 atctgcaaga aaagtatggc gaaccgacgc cgcaggcgtt gctggaatct gccatgcgtc
    12721 atgttgatca tctcgatcgc ctgaacttcg atcagttcaa agtcagcgtg aaagcgtctg
    12781 acgtcttcct cgctgttgag tcttatcgtt tgctggcaaa acagatcgat cagccgttgc
    12841 atctggggat caccgaagcc ggtggtgcgc gcagcggggc agtaaaatcc gccattggtt
    12901 taggtctgct gctgtctgaa ggcatcggcg acacgctgcg cgtatcgctg gcggccgatc
    12961 cggtcgaaga gatcaaagtc ggtttcgata ttttgaaatc gctgcgtatc cgttcgcgag
    13021 ggatcaactt catcgcctgc ccgacctgtt cgcgtcagga atttgatgtt atcggtacgg
    13081 ttaacgcgct ggagcaacgc ctggaagata tcatcactcc gatggacgtt tcgattatcg
    13141 gctgcgtggt gaatggccca ggtgaggcgc tggtttctac actcggcgtc accggcggca
    13201 acaagaaaag cggcctctat gaagatggcg tgcgcaaaga ccgtctggac aacaacgata
    13261 tgatcgacca gctggaagca cgcattcgtg cgaaagccag tcagctggac gaagcgcgtc
    13321 gaattgacgt tcagcaggtt gaaaaataaG ACGCGGTGGA GCTCCAGCTT TTGTTCCCTT
    13381 TAGTGAGGGT TAATTGCGCG CTTGGCGTAT CATGGTCATA GCTGTTTCCT GTGTGGTGGT
    13441 AGATCCTCTA CGCCGGACGC ATCGTGGCCG GCATCACCGG CGCCACAGGT GCGGTTGCTG
    13501 GCGCCTATAT CGCCGACATC ACCCAGAAAT CATCCTTAGC GAAAGCTAAG GATTTTTTTT
    13561 ATCTGAAATT CTGCCTCGTG ATACGCCTAT TTTTATAGGT TAATGTCATG ATAATAATGG
    13621 TTTCTTAGAC GTCAGGTGGC ACTTTTCGGG GAAATGTGCG CGGAACCCCT ATTTGTTTAT
    13681 TTTTCTAAAT ACATTCAAAT ATGTATCCGC TCATGAGACA ATAACCCTGA TAAATGCTTC
    13741 AATAATATTG AAAAAGGAAG AGTATGAGTA TTCAACATTT CCGTGTCGCC CTTATTCCCT
    13801 TTTTTGCGGC ATTTTGCCTT CCTGTTTTTG CTCACCCAGA AACGCTGGTG AAAGTAAAAG
    13861 ATGCTGAAGA TCAGTTGGGT GCACGAGTGG GTTACATCGA ACTGGATCTC AACAGCGGTA
    13921 AGATCCTTGA GAGTTTTCGC CCCGAAGAAC GTTTTCCAAT GATGAGCACT TTTAAAGTTC
    13981 TGCTATGTGG CGCGGTATTA TCCCGTATTG ACGCCGGGCA AGAGCAACTC GGTCGCCGCA
    14041 TACACTATTC TCAGAATGAC TTGGTTGAGT ACTCACCAGT CACAGAAAAG CATCTTACGG
    14101 ATGGCATGAC AGTAAGAGAA TTATGCAGTG CTGCCATAAC CATGAGTGAT AACACTGCGG
    14161 CCAACTTACT TCTGACAACG ATCGGAGGAC CGAAGGAGCT AACCGCTTTT TTGCACAACA
    14221 TGGGGGATCA TGTAACTCGC CTTGATCGTT GGGAACCGGA GCTGAATGAA GCCATACCAA
    14281 ACGACGAGCG TGACACCACG ATGCCTGTAG CAATGGCAAC AACGTTGCGC AAACTATTAA
    14341 CTGGCGAACT ACTTACTCTA GCTTCCCGGC AACAATTAAT AGACTGGATG GAGGCGGATA
    14401 AAGTTGCAGG ACCACTTCTG CGCTCGGCCC TTCCGGCTGG CTGGTTTATT GCTGATAAAT
    14461 CTGGAGCCGG TGAGCGTGGC TCTCGCGGTA TCATTGCAGC ACTGGGGCCA GATGGTAAGC
    14521 CCTCCCGTAT CGTAGTTATC TACACGACGG GGAGTCAGGC AACTATGGAT GAACGAAATA
    14581 GACAGATCGC TGAGATAGGT GCCTCACTGA TTAAGCATTG GTAATTTTTT TAAGGCAGTT
    14641 ATTGGTGCCT ACTATGGAAC TGCCTCGGTG AGTTTTCTCC TTCATTACAG AAACGGCTTT
    14701 TTCAAAAATA TGGTATTGAT AATCCTGATA TGAATAAATT GCAGTTTCAT TTGATGCTCG
    14761 ATGAGTTTTT CTAACTGAAC TCTTTACAAA TCTAAAATGT TTGTGACTGT ATTATAAGAA
    14821 CAGAAATCCC CCTTACACGG AGGCATCAGT GACCAAACAG GAAAAAACCG CCCTTAACAT
    14881 GGCCCGCTTT ATCAGAAGCC AGACATTAAC GCTTCTGGAG AAACTCAACG AGCTGGACGC
    14941 GGATGAACAG GCAGACATCT GTGAATCGCT TCACGACCAC GCTGATGAGC TTTACCGCAG
    15001 CTGCCTCGCG CGTTTCGGTG ATGACGGTGA AAACCTCTGA CACATGCAGC TCCCAGCAAA
    15061 AGGCCAGGAA CCGTAAAAAG GCCGCGTTGC TGGCGTTTTT CCATAGGCTC CGCCCCCCTG
    15121 ACGAGCATCA CAAAAATCGA CGCTCAAGTC AGAGGTGGCG AAACCCGACA GGACTATAAA
    15181 GATACCAGGC GTTTCCCCCT GGAAGCTCCC TCGTGCGCTC TCCTGTTCCG ACCCTGCCGC
    15241 TTACCGGATA CCTGTCCGCC TTTCTCCCTT CGGGAAGCGT GGCGCTTTCT CATAGCTCAC
    15301 GCTGTAGGTA TCTCAGTTCG GTGTAGGTCG TTCGCTCCAA GCTGGGCTGT GTGCACGAAC
    15361 CCCCCGTTCA GCCCGACCGC TGCGCCTTAT CCGGTAACTA TCGTCTTGAG TCCAACCCGG
    15421 TAAGACACGA CTTATCGCCA CTGGCAGCAG CCACTGGTAA CAGGATTAGC AGAGCGAGGT
    15481 ATGTAGGCGG TGCTACAGAG TTCTTGAAGT GGTGGCCTAA CTACGGCTAC ACTAGAAGGA
    15541 CAGTATTTGG TATCTGCGCT CTGCTGAAGC CAGTTACCTT CGGAAAAAGA GTTGGTAGCT
    15601 CTTGATCCGG CAAACAAACC ACCGCTGGTA GCGGTGGTTT TTTTGTTTGC AAGCAGCAGA
    15661 TTACGCGCAG AAAAAAAGGA TCTCAAGAAG ATCCTTTGAT CTTTTCTACG GGGTCTGACG
    15721 CTCAGTGGAA CGAAAACTCA CGTTAAGGGA TTTTGGTCAT GAGATTATCA AAAAGGATCT
    15781 TCACCTAGAT CCTTCG    
//
