# Supplementary material for: Enabling AI in synthetic biology through Construction File specification
Source: PLoS One. 2023 Nov 13;18(11):e0294469. doi: 10.1371/journal.pone.0294469 (PMC10642840; doi:10.1371/journal.pone.0294469)
Supplement: S1 File — This ZIP file contains all essential supporting documents, including specification documents, chats, movies, Construction Files, and sequences, as referenced in the main text. A detailed description of contents is provided in the accompanying README.txt. (ZIP) [file pone.0294469.s001.zip › S1_CF_Supplementa/Examples/Lycopene2/Expected Products/pLYC8_expected.seq]

LOCUS       pLYC8_expected          8309 bp    DNA        linear       15-JUN-2023
DEFINITION  .
ACCESSION   
VERSION     
SOURCE      .
  ORGANISM  .
COMMENT     
COMMENT     
COMMENT     ApEinfo:methylated:1
FEATURES             Location/Qualifiers
     primer_bind     complement(1281..1300)
                     /locus_tag="T3"
                     /label="T3"
                     /ApEinfo_label="T3"
                     /ApEinfo_fwdcolor="cyan"
                     /ApEinfo_revcolor="cyan"
                     /ApEinfo_graphicformat="arrow_data {{0 0.5 0 1 2 0 0 -1 0
                     -0.5} {} 0} width 5 offset 0"
     primer_bind     complement(1318..1338)
                     /locus_tag="M13-rev"
                     /label="M13-rev"
                     /ApEinfo_label="M13-rev"
                     /ApEinfo_fwdcolor="cyan"
                     /ApEinfo_revcolor="cyan"
                     /ApEinfo_graphicformat="arrow_data {{0 0.5 0 1 2 0 0 -1 0
                     -0.5} {} 0} width 5 offset 0"
     primer_bind     complement(1470..1491)
                     /locus_tag="CA998"
                     /label="CA998"
                     /ApEinfo_label="CA998"
                     /ApEinfo_fwdcolor="#9bd1f9"
                     /ApEinfo_revcolor="#9bd1f9"
                     /ApEinfo_graphicformat="arrow_data {{0 0.5 0 1 2 0 0 -1 0
                     -0.5} {} 0} width 5 offset 0"
     misc_binding    159..181
                     /locus_tag="LacO"
                     /label="LacO"
                     /ApEinfo_label="LacO"
                     /ApEinfo_fwdcolor="cornflower blue"
                     /ApEinfo_revcolor="cornflower blue"
                     /ApEinfo_graphicformat="arrow_data {{0 0.5 0 1 2 0 0 -1 0
                     -0.5} {} 0} width 5 offset 0"
     promoter        join(3401..3420,3427..3443,3450..3455)
                     /locus_tag="Pcon from family TP17"
                     /label="Pcon from family TP17"
                     /ApEinfo_label="Pcon from family TP17"
                     /ApEinfo_fwdcolor="BlanchedAlmond"
                     /ApEinfo_revcolor="BlanchedAlmond"
                     /ApEinfo_graphicformat="arrow_data {{0 0.5 0 1 2 0 0 -1 0
                     -0.5} {} 0} width 5 offset 0"
     misc_feature    complement(2560..3400)
                     /locus_tag="p15A origin"
                     /label="p15A origin"
                     /ApEinfo_label="p15A origin"
                     /ApEinfo_fwdcolor="#956a92"
                     /ApEinfo_revcolor="#956a92"
                     /ApEinfo_graphicformat="arrow_data {{0 0.5 0 1 2 0 0 -1 0
                     -0.5} {} 0} width 5 offset 0"
     CDS             1671..2531
                     /locus_tag="Bla"
                     /label="Bla"
                     /ApEinfo_label="Bla"
                     /ApEinfo_fwdcolor="#ff9c93"
                     /ApEinfo_revcolor="#ff9c93"
                     /ApEinfo_graphicformat="arrow_data {{0 0.5 0 1 2 0 0 -1 0
                     -0.5} {} 0} width 5 offset 0"
     restriction_sitecomplement(join(3509..3512,3514..3519))
                     /locus_tag="BsaI"
                     /label="BsaI"
                     /ApEinfo_label="BsaI"
                     /ApEinfo_fwdcolor="#c9cc9d"
                     /ApEinfo_revcolor="#c9cc9d"
                     /ApEinfo_graphicformat="arrow_data {{0 0.5 0 1 2 0 0 -1 0
                     -0.5} {} 0} width 5 offset 0"
     restriction_sitejoin(2711..2716,2725..2726)
                     /locus_tag="BseRI"
                     /label="BseRI"
                     /ApEinfo_label="BseRI"
                     /ApEinfo_fwdcolor="#9ac688"
                     /ApEinfo_revcolor="#9ac688"
                     /ApEinfo_graphicformat="arrow_data {{0 0.5 0 1 2 0 0 -1 0
                     -0.5} {} 0} width 5 offset 0"
     restriction_sitejoin(5679..5684,5693..5694)
                     /locus_tag="BseRI(1)"
                     /label="BseRI(1)"
                     /ApEinfo_label="BseRI"
                     /ApEinfo_fwdcolor="#9ac688"
                     /ApEinfo_revcolor="#9ac688"
                     /ApEinfo_graphicformat="arrow_data {{0 0.5 0 1 2 0 0 -1 0
                     -0.5} {} 0} width 5 offset 0"
     restriction_sitejoin(7528..7533,7542..7543)
                     /locus_tag="BseRI(2)"
                     /label="BseRI(2)"
                     /ApEinfo_label="BseRI"
                     /ApEinfo_fwdcolor="#9ac688"
                     /ApEinfo_revcolor="#9ac688"
                     /ApEinfo_graphicformat="arrow_data {{0 0.5 0 1 2 0 0 -1 0
                     -0.5} {} 0} width 5 offset 0"
     restriction_sitejoin(7531..7536,7545..7546)
                     /locus_tag="BseRI(3)"
                     /label="BseRI(3)"
                     /ApEinfo_label="BseRI"
                     /ApEinfo_fwdcolor="#9ac688"
                     /ApEinfo_revcolor="#9ac688"
                     /ApEinfo_graphicformat="arrow_data {{0 0.5 0 1 2 0 0 -1 0
                     -0.5} {} 0} width 5 offset 0"
     restriction_sitecomplement(join(2768..2769,2778..2783))
                     /locus_tag="BseRI(4)"
                     /label="BseRI(4)"
                     /ApEinfo_label="BseRI"
                     /ApEinfo_fwdcolor="#9ac688"
                     /ApEinfo_revcolor="#9ac688"
                     /ApEinfo_graphicformat="arrow_data {{0 0.5 0 1 2 0 0 -1 0
                     -0.5} {} 0} width 5 offset 0"
     restriction_sitecomplement(join(8012..8013,8022..8027))
                     /locus_tag="BseRI(5)"
                     /label="BseRI(5)"
                     /ApEinfo_label="BseRI"
                     /ApEinfo_fwdcolor="#9ac688"
                     /ApEinfo_revcolor="#9ac688"
                     /ApEinfo_graphicformat="arrow_data {{0 0.5 0 1 2 0 0 -1 0
                     -0.5} {} 0} width 5 offset 0"
     restriction_sitejoin(415..420,422..425)
                     /locus_tag="BsmBI"
                     /label="BsmBI"
                     /ApEinfo_label="BsmBI"
                     /ApEinfo_fwdcolor="#c959ff"
                     /ApEinfo_revcolor="#c959ff"
                     /ApEinfo_graphicformat="arrow_data {{0 0.5 0 1 2 0 0 -1 0
                     -0.5} {} 0} width 5 offset 0"
     restriction_sitejoin(3572..3577,3579..3582)
                     /locus_tag="BsmBI(1)"
                     /label="BsmBI(1)"
                     /ApEinfo_label="BsmBI"
                     /ApEinfo_fwdcolor="#c959ff"
                     /ApEinfo_revcolor="#c959ff"
                     /ApEinfo_graphicformat="arrow_data {{0 0.5 0 1 2 0 0 -1 0
                     -0.5} {} 0} width 5 offset 0"
     restriction_sitecomplement(join(406..409,411..416))
                     /locus_tag="BsmBI(2)"
                     /label="BsmBI(2)"
                     /ApEinfo_label="BsmBI"
                     /ApEinfo_fwdcolor="#c959ff"
                     /ApEinfo_revcolor="#c959ff"
                     /ApEinfo_graphicformat="arrow_data {{0 0.5 0 1 2 0 0 -1 0
                     -0.5} {} 0} width 5 offset 0"
     restriction_sitecomplement(join(843..846,848..853))
                     /locus_tag="BsmBI(3)"
                     /label="BsmBI(3)"
                     /ApEinfo_label="BsmBI"
                     /ApEinfo_fwdcolor="#c959ff"
                     /ApEinfo_revcolor="#c959ff"
                     /ApEinfo_graphicformat="arrow_data {{0 0.5 0 1 2 0 0 -1 0
                     -0.5} {} 0} width 5 offset 0"
     restriction_sitecomplement(join(4307..4310,4312..4317))
                     /locus_tag="BsmBI(4)"
                     /label="BsmBI(4)"
                     /ApEinfo_label="BsmBI"
                     /ApEinfo_fwdcolor="#c959ff"
                     /ApEinfo_revcolor="#c959ff"
                     /ApEinfo_graphicformat="arrow_data {{0 0.5 0 1 2 0 0 -1 0
                     -0.5} {} 0} width 5 offset 0"
     restriction_site1211..1216
                     /locus_tag="EcoRI"
                     /label="EcoRI"
                     /ApEinfo_label="EcoRI"
                     /ApEinfo_fwdcolor="lime"
                     /ApEinfo_revcolor="lime"
                     /ApEinfo_graphicformat="arrow_data {{0 0.5 0 1 2 0 0 -1 0
                     -0.5} {} 0} width 5 offset 0"
     restriction_site1229..1234
                     /locus_tag="BamHI"
                     /label="BamHI"
                     /ApEinfo_label="BamHI"
                     /ApEinfo_fwdcolor="#00ff00"
                     /ApEinfo_revcolor="#00ff00"
                     /ApEinfo_graphicformat="arrow_data {{0 0.5 0 1 2 0 0 -1 0
                     -0.5} {} 0} width 5 offset 0"
     restriction_site3836..3841
                     /locus_tag="BamHI(1)"
                     /label="BamHI(1)"
                     /ApEinfo_label="BamHI"
                     /ApEinfo_fwdcolor="#00ff00"
                     /ApEinfo_revcolor="#00ff00"
                     /ApEinfo_graphicformat="arrow_data {{0 0.5 0 1 2 0 0 -1 0
                     -0.5} {} 0} width 5 offset 0"
     restriction_site5413..5418
                     /locus_tag="BamHI(2)"
                     /label="BamHI(2)"
                     /ApEinfo_label="BamHI"
                     /ApEinfo_fwdcolor="#00ff00"
                     /ApEinfo_revcolor="#00ff00"
                     /ApEinfo_graphicformat="arrow_data {{0 0.5 0 1 2 0 0 -1 0
                     -0.5} {} 0} width 5 offset 0"
     restriction_site5934..5939
                     /locus_tag="BamHI(3)"
                     /label="BamHI(3)"
                     /ApEinfo_label="BamHI"
                     /ApEinfo_fwdcolor="#00ff00"
                     /ApEinfo_revcolor="#00ff00"
                     /ApEinfo_graphicformat="arrow_data {{0 0.5 0 1 2 0 0 -1 0
                     -0.5} {} 0} width 5 offset 0"
     restriction_site7602..7607
                     /locus_tag="BamHI(4)"
                     /label="BamHI(4)"
                     /ApEinfo_label="BamHI"
                     /ApEinfo_fwdcolor="#00ff00"
                     /ApEinfo_revcolor="#00ff00"
                     /ApEinfo_graphicformat="arrow_data {{0 0.5 0 1 2 0 0 -1 0
                     -0.5} {} 0} width 5 offset 0"
     restriction_site352..357
                     /locus_tag="BglII"
                     /label="BglII"
                     /ApEinfo_label="BglII"
                     /ApEinfo_fwdcolor="#00ff00"
                     /ApEinfo_revcolor="#00ff00"
                     /ApEinfo_graphicformat="arrow_data {{0 0.5 0 1 2 0 0 -1 0
                     -0.5} {} 0} width 5 offset 0"
     restriction_site6873..6878
                     /locus_tag="BglII(1)"
                     /label="BglII(1)"
                     /ApEinfo_label="BglII"
                     /ApEinfo_fwdcolor="#00ff00"
                     /ApEinfo_revcolor="#00ff00"
                     /ApEinfo_graphicformat="arrow_data {{0 0.5 0 1 2 0 0 -1 0
                     -0.5} {} 0} width 5 offset 0"
     restriction_site1235..1240
                     /locus_tag="SpeI"
                     /label="SpeI"
                     /ApEinfo_label="SpeI"
                     /ApEinfo_fwdcolor="#00ff00"
                     /ApEinfo_revcolor="#00ff00"
                     /ApEinfo_graphicformat="arrow_data {{0 0.5 0 1 2 0 0 -1 0
                     -0.5} {} 0} width 5 offset 0"
     restriction_site1241..1246
                     /locus_tag="XbaI"
                     /label="XbaI"
                     /ApEinfo_label="XbaI"
                     /ApEinfo_fwdcolor="#00ff00"
                     /ApEinfo_revcolor="#00ff00"
                     /ApEinfo_graphicformat="arrow_data {{0 0.5 0 1 2 0 0 -1 0
                     -0.5} {} 0} width 5 offset 0"
     promoter        1599..1653
                     /locus_tag="Pbla from PMID: 6269053"
                     /label="Pbla from PMID: 6269053"
                     /ApEinfo_label="Pbla from PMID: 6269053"
                     /ApEinfo_fwdcolor="#66ccfe"
                     /ApEinfo_revcolor="#66ccfe"
                     /ApEinfo_graphicformat="arrow_data {{0 0.5 0 1 2 0 0 -1 0
                     -0.5} {} 0} width 5 offset 0"
     misc_feature    3679..4602
                     /locus_tag="Pantoea agglomerans GGPPS Synthase"
                     /label="Pantoea agglomerans GGPPS Synthase"
                     /ApEinfo_label="Pantoea agglomerans GGPPS Synthase"
                     /ApEinfo_fwdcolor="#66ffcb"
                     /ApEinfo_revcolor="#66ffcb"
                     /ApEinfo_graphicformat="arrow_data {{0 0.5 0 1 2 0 0 -1 0
                     -0.5} {} 0} width 5 offset 0"
     misc_feature    4665..5867
                     /locus_tag="type 2 isopentenyl-diphosphate
                     Delta-isomerase"
                     /label="type 2 isopentenyl-diphosphate Delta-isomerase"
                     /ApEinfo_label="type 2 isopentenyl-diphosphate
                     Delta-isomerase"
                     /ApEinfo_fwdcolor="#fefe0a"
                     /ApEinfo_revcolor="#fefe0a"
                     /ApEinfo_graphicformat="arrow_data {{0 0.5 0 1 2 0 0 -1 0
                     -0.5} {} 0} width 5 offset 0"
     misc_feature    7339..8268
                     /locus_tag=""crtB, phytoene/squalene synthase family
                     protein [Lamprocystis purpurea]""
                     /label=""crtB, phytoene/squalene synthase family protein
                     [Lamprocystis purpurea]""
                     /ApEinfo_label=""crtB, phytoene/squalene synthase family
                     protein [Lamprocystis purpurea]""
                     /ApEinfo_fwdcolor="#ccff66"
                     /ApEinfo_revcolor="#ccff66"
                     /ApEinfo_graphicformat="arrow_data {{0 0.5 0 1 2 0 0 -1 0
                     -0.5} {} 0} width 5 offset 0"
     misc_feature    5864..7342
                     /locus_tag=""crtI, phytoene desaturase [Lamprocystis
                     purpurea]""
                     /label=""crtI, phytoene desaturase [Lamprocystis
                     purpurea]""
                     /ApEinfo_label=""crtI, phytoene desaturase [Lamprocystis
                     purpurea]""
                     /ApEinfo_fwdcolor="cyan"
                     /ApEinfo_revcolor="green"
                     /ApEinfo_graphicformat="arrow_data {{0 0.5 0 1 2 0 0 -1 0
                     -0.5} {} 0} width 5 offset 0"
     misc_feature    complement(2592..3137)
                     /locus_tag="Ori_p15A"
                     /label="Ori_p15A"
                     /ApEinfo_label="Ori_p15A"
                     /ApEinfo_fwdcolor="#999998"
                     /ApEinfo_revcolor="#999998"
                     /ApEinfo_graphicformat="arrow_data {{0 0.5 0 1 2 0 0 -1 0
                     -0.5} {} 0} width 5 offset 0"
     misc_feature    346..1074
                     /locus_tag="Arabidopsis thaliana isopentenyl
                     pyrophosphate:dimethylallyl pyrophosphate isomerase "
                     /label="Arabidopsis thaliana isopentenyl
                     pyrophosphate:dimethylallyl pyrophosphate isomerase "
                     /ApEinfo_label="Arabidopsis thaliana isopentenyl
                     pyrophosphate:dimethylallyl pyrophosphate isomerase "
                     /ApEinfo_fwdcolor="#fdcc65"
                     /ApEinfo_revcolor="#fdcc65"
                     /ApEinfo_graphicformat="arrow_data {{0 0.5 0 1 2 0 0 -1 0
                     -0.5} {} 0} width 5 offset 0"
     promoter        126..161
                     /locus_tag="Ptrc promoter"
                     /label="Ptrc promoter"
                     /ApEinfo_label="Ptrc promoter"
                     /ApEinfo_fwdcolor="#0080c0"
                     /ApEinfo_revcolor="#0080c0"
                     /ApEinfo_graphicformat="arrow_data {{0 0.5 0 1 2 0 0 -1 0
                     -0.5} {} 0} width 5 offset 0"
     terminator      complement(1433..1476)
                     /locus_tag="terminator"
                     /label="terminator"
                     /ApEinfo_label="terminator"
                     /ApEinfo_fwdcolor="#D56B5B"
                     /ApEinfo_revcolor="#D56B5B"
                     /ApEinfo_graphicformat="arrow_data {{0 0.5 0 1 2 0 0 -1 0
                     -0.5} {} 0} width 5 offset 0"
     promoter        3520..3554
                     /locus_tag="Pcon promoter"
                     /label="Pcon promoter"
                     /ApEinfo_label="Pcon promoter"
                     /ApEinfo_fwdcolor="#ffff00"
                     /ApEinfo_revcolor="#ffff00"
                     /ApEinfo_graphicformat="arrow_data {{0 0.5 0 1 2 0 0 -1 0
                     -0.5} {} 0} width 5 offset 0"
     promoter        join(126..131,149..154,161..161)
                     /locus_tag="UBER Promoter pattern J23119 - A"
                     /label="UBER Promoter pattern J23119 - A"
                     /ApEinfo_label="UBER Promoter pattern J23119 - A"
                     /ApEinfo_fwdcolor="DarkBlue"
                     /ApEinfo_revcolor="DarkBlue"
                     /ApEinfo_graphicformat="arrow_data {{0 0.5 0 1 2 0 0 -1 0
                     -0.5} {} 0} width 5 offset 0"
     promoter        join(3421..3426,3444..3449,3456..3456)
                     /locus_tag="SLOW Promoter pattern J23109 - A"
                     /label="SLOW Promoter pattern J23109 - A"
                     /ApEinfo_label="SLOW Promoter pattern J23109 - A"
                     /ApEinfo_fwdcolor="LightSteelBlue"
                     /ApEinfo_revcolor="LightSteelBlue"
                     /ApEinfo_graphicformat="arrow_data {{0 0.5 0 1 2 0 0 -1 0
                     -0.5} {} 0} width 5 offset 0"
ORIGIN
        1 gtggtatggc tgtgcaggtc gtaaatcact gcataattcg tgtcgctcaa ggcgcactcc
       61 cgttctggat aatgtttttt gcgccgacat cataacggtt ctggcaaata ttctgaaatg
      121 agctgttgac aattaatcat ccggctcgta taatgtgtgg aattgtgagc ggataacaat
      181 ttcacacagg aaacagcgcc gctgagaaaa agcgaagcgg cactgctctt taacaattta
      241 tcagacaatc tgtgtgggca ctcgaccgga attatcgatt aactttatta ttaaaaatta
      301 aagaggtata tattaatgta tcgattaaat aaggaggaat aaaccatgtc gagatctgca
      361 gctggtaccg ctatgacaga tactaaagat gctggtatgg atgctgttca gagacgtctc
      421 atgtttgagg atgaatgcat tcttgttgat gaaactgatc gtgttgtggg gcatgacagc
      481 aagtataatt gtcatctgat ggaaaatatt gaagccaaga atttgctgca cagggctttt
      541 agtgtatttt tattcaactc gaagtatgag ttgcttctcc agcaaaggtc aaacacaaag
      601 gttacgttcc ctctagtgtg gactaacact tgttgcagcc atcctcttta ccgtgaatca
      661 gagcttatcc aggacaatgc actaggtgtg aggaatgctg cacaaagaaa gcttctcgat
      721 gagcttggta ttgtagctga agatgtacca gtcgatgagt tcactccctt gggacgtatg
      781 ctgtacaagg ctccttctga tggcaaatgg ggagagcatg aacttgatta cttgctcttc
      841 atcgtgcgag acgtgaaggt tcaaccaaac ccagatgaag tagctgagat caagtatgtg
      901 agccgggaag agctgaagga gctggtgaag aaagcagatg caggtgagga aggtttgaaa
      961 ctgtcaccat ggttcagatt ggtggtggac aatttcttga tgaagtggtg ggatcatgtt
     1021 gagaaaggaa ctttggttga agctatagac atgaaaacca tccacaaact ctgaacatct
     1081 ttttttaaag tttttaaatc aatcaacttt ctcttcatca tttttatctt ttcgatgata
     1141 ataatttggg atatgtgaga cacttacaaa acttccaagc acctcaggca ataataaagt
     1201 ttgcggccgc gaattcctgc agcccggggg atccactagt tctagagcgg ccgccaccgc
     1261 ggtggagctc cagcttttgt tccctttagt gagggttaat ttcgagcttg gcgtaatcat
     1321 ggtcatagct gtttcctgtg tggtggtaga tcctctacgc cggacgcatc gtggccggca
     1381 tcaccggcgc cacaggtgcg gttgctggcg cctatatcgc cgacatcacc cagaaatcat
     1441 ccttagcgaa agctaaggat tttttttatc tgaaattctg cctcgtgata cgcctatttt
     1501 tataggttaa tgtcatgata ataatggttt cttagacgtc aggtggcact tttcggggaa
     1561 atgtgcgcgg aacccctatt tgtttatttt tctaaataca ttcaaatatg tatccgctca
     1621 tgagacaata accctgataa atgcttcaat aatattgaaa aaggaagagt atgagtattc
     1681 aacatttccg tgtcgccctt attccctttt ttgcggcatt ttgccttcct gtttttgctc
     1741 acccagaaac gctggtgaaa gtaaaagatg ctgaagatca gttgggtgca cgagtgggtt
     1801 acatcgaact ggatctcaac agcggtaaga tccttgagag ttttcgcccc gaagaacgtt
     1861 ttccaatgat gagcactttt aaagttctgc tatgtggcgc ggtattatcc cgtattgacg
     1921 ccgggcaaga gcaactcggt cgccgcatac actattctca gaatgacttg gttgagtact
     1981 caccagtcac agaaaagcat cttacggatg gcatgacagt aagagaatta tgcagtgctg
     2041 ccataaccat gagtgataac actgcggcca acttacttct gacaacgatc ggaggaccga
     2101 aggagctaac cgcttttttg cacaacatgg gggatcatgt aactcgcctt gatcgttggg
     2161 aaccggagct gaatgaagcc ataccaaacg acgagcgtga caccacgatg cctgtagcaa
     2221 tggcaacaac gttgcgcaaa ctattaactg gcgaactact tactctagct tcccggcaac
     2281 aattaataga ctggatggag gcggataaag ttgcaggacc acttctgcgc tcggcccttc
     2341 cggctggctg gtttattgct gataaatctg gagccggtga gcgtggctct cgcggtatca
     2401 ttgcagcact ggggccagat ggtaagccct cccgtatcgt agttatctac acgacgggga
     2461 gtcaggcaac tatggatgaa cgaaatagac agatcgctga gataggtgcc tcactgatta
     2521 agcattggta atttttttaa ggcagttatt ggtgcctaga aatattttat ctgattaata
     2581 agatgatctt cttgagatcg ttttggtctg cgcgtaatct cttgctctga aaacgaaaaa
     2641 accgccttgc agggcggttt ttcgaaggtt ctctgagcta ccaactcttt gaaccgaggt
     2701 aactggcttg gaggagcgca gtcaccaaaa cttgtccttt cagtttagcc ttaaccggcg
     2761 catgacttca agactaactc ctctaaatca attaccagtg gctgctgcca gtggtgcttt
     2821 tgcatgtctt tccgggttgg actcaagacg atagttaccg gataaggcgc agcggtcgga
     2881 ctgaacgggg ggttcgtgca tacagtccag cttggagcga actgcctacc cggaactgag
     2941 tgtcaggcgt ggaatgagac aaacgcggcc ataacagcgg aatgacaccg gtaaaccgaa
     3001 aggcaggaac aggagagcgc acgagggagc cgccaggggg aaacgcctgg tatctttata
     3061 gtcctgtcgg gtttcgccac cactgatttg agcgtcagat ttcgtgatgc ttgtcagggg
     3121 ggcggagcct atggaaaaac ggctttgccg cggccctctc acttccctgt taagtatctt
     3181 cctggcatct tccaggaaat ctccgccccg ttcgtaagcc atttccgctc gccgcagtcg
     3241 aacgaccgag cgtagcgagt cagtgagcga ggaagcggaa tatatcctgt atcacatatt
     3301 ctgctgacgc accggtgcag ccttttttct cctgccacat gaagcacttc actgacaccc
     3361 tcatcagtgc caacatagta agccagtata cactccgcta cagccacgta tcgccagatg
     3421 tttacattta atgataatgt attgactgta acagaaggat ctaaaataac tctatcaatg
     3481 atagagtgtc aacaaaaatt aggaattaac tgtgagacct tgacggctag ctcagtccta
     3541 ggtacagtgc tagctactag agaaggcaca gcgtctcatg cttcgcacaa tgtaaaactg
     3601 cttcagaacc tggcgagagc tatccgcgcg gtctacggtt aactgatact aaaagacaat
     3661 tcagcgggta accttgcaat ggtgagtggc agtaaagcgg gcgtttcgcc tcatcgcgaa
     3721 atagaagtaa tgagacaatc cattgacgat cacctggctg gcctgttacc tgaaaccgac
     3781 agccaggata tcgtcagcct tgcgatgcgt gaaggcgtca tggcacccgg taaacggatc
     3841 cgtccgctgc tgatgctgct ggccgcccgc gacctccgct accagggcag tatgcctacg
     3901 ctgctcgatc tcgcctgcgc cgttgaactg acccataccg cgtcgctgat gctcgacgac
     3961 atgccctgca tggacaacgc cgagctgcgc cgcggtcagc ccactaccca caaaaaattt
     4021 ggtgagagcg tggcgatcct tgcctccgtt gggctgctct ctaaagcctt tggtctgatc
     4081 gccgccaccg gcgatctgcc gggggagagg cgtgcccagg cggtcaacga gctctctacc
     4141 gccgtgggcg tgcagggcct ggtactgggg cagtttcgcg atcttaacga tgccgccctc
     4201 gaccgtaccc ctgacgctat cctcagcacc aaccacctca agaccggcat tctgttcagc
     4261 gcgatgctgc agatcgtcgc cattgcttcc gcctcgtcgc cgagcacgcg agagacgctg
     4321 cacgccttcg ccctcgactt cggccaggcg tttcaactgc tggacgatct gcgtgacgat
     4381 cacccggaaa ccggtaaaga tcgcaataag gacgcgggaa aatcgacgct ggtcaaccgg
     4441 ctgggcgcag acgcggcccg gcaaaagctg cgcgagcata ttgattccgc cgacaaacac
     4501 ctcacttttg cctgtccgca gggcggcgcc atccgacagt ttatgcatct gtggtttggc
     4561 catcaccttg ccgactggtc accggtcatg aaaatcgcct gataccgccc ttttgggttc
     4621 aagcagtaca taacgatgga accacattac aggagtagtg atgaatgaag gacgagcgcc
     4681 ttgttcagcg taagaacgat catctggata tcgttctcga cccccgtcgc gccgtaactc
     4741 aggctagcgc aggttttgag cgctggcgct ttacccactg cgccctgcca gagctgaatt
     4801 ttagcgacat cacgctggaa accaccttcc tgaatcggca gctacaggct ccgctgctga
     4861 tcagctccat gaccggcggc gttgagcgct cgcgccatat caaccgccac ctcgccgagg
     4921 cggcgcaggt gctaaaaatt gcgatggggg tgggctccca gcgcgtcgcc attgagagcg
     4981 acgcgggctt agggctggat aaaaccctgc ggcagctggc tccggacgtg ccgctgctgg
     5041 cgaacctcgg cgcggcgcag ctgaccggca gaaaaggtat tgattacgcc cgacgggccg
     5101 tggagatgat cgaggcggat gcgctgattg tgcacctaaa cccgctgcag gaggcgctac
     5161 agcccggcgg cgatcgcgac tggcgcggac ggctggcggc tattgaaact ctggtccgcg
     5221 agctgcccgt tccgctggtg gtgaaagagg tgggagccgg tatctcccga accgtggccg
     5281 ggcagctgat cgatgccggc gttaccgtga ttgacgtcgc gggcgcgggc ggcaccagct
     5341 gggccgccgt tgaaggcgag cgggcggcca ccgagcagca gcgcagcgtg gccaacgtct
     5401 ttgccgactg ggggatcccc accgctgagg cgctggttga cattgccgag gcctggccgc
     5461 agatgcccct tattgcctcg ggaatgcggg ctgggctatt tcaccctacc actggctatt
     5521 cgctgccgct ggcggtggcc cttgccgacg cgattgccga cagcccgcgg ctgggcagcg
     5581 ttccgctcta tcagctcacc cggcagtttg ccgaacgcca ctggcgcagg cagggattct
     5641 tccgcctgct gaaccggatg cttttcctgg ccgggcgcga ggagaaccgc tggcgggtga
     5701 tgcagcgctt ttatgggctg ccggagccca ccgtagagcg cttttacgcc ggtcggctct
     5761 ctctctttga taaggcccgc attttgacgg gcaagccacc ggttccgctg ggcgaagcct
     5821 ggcgggcggc gctgaaccat tttcctgaca gacgagataa aggatgaaaa aaaccgttgt
     5881 gattggcgca ggctttggtg gcctggcgct ggcgattcgc ctgcaggcgg cagggatccc
     5941 aaccgtactg ctggagcagc gggacaagcc cggcggtcgg gcctacgtct ggcatgacca
     6001 gggctttacc tttgacgccg ggccgacggt gatcaccgat cctaccgcgc ttgaggcgct
     6061 gttcaccctg gccggcaggc gcatggagga ttacgtcagg ctgctgccgg taaaaccctt
     6121 ctaccgactc tgctgggagt ccgggaagac cctcgactat gctaacgaca gcgccgagct
     6181 tgaggcgcag attacccagt tcaacccccg cgacgtcgag ggctaccggc gctttctggc
     6241 ttactcccag gcggtattcc aggagggata tttgcgcctc ggcagcgtgc cgttcctctc
     6301 ttttcgcgac atgctgcgcg ccgggccgca gctgcttaag ctccaggcgt ggcagagcgt
     6361 ctaccagtcg gtttcgcgct ttattgagga tgagcatctg cggcaggcct tctcgttcca
     6421 ctccctgctg gtaggcggca accccttcac cacctcgtcc atctacaccc tgatccacgc
     6481 ccttgagcgg gagtgggggg tctggttccc tgagggcggc accggggcgc tggtgaacgg
     6541 catggtgaag ctgtttaccg atctgggcgg ggagatcgaa ctcaacgccc gggtcgaaga
     6601 gctggtggtg gccgataacc gcgtaagcca ggtccggctg gcggatggtc ggatctttga
     6661 caccgacgcc gtagcctcga acgctgacgt ggtgaacacc tataaaaagc tgctcggcca
     6721 ccatccggtg gggcagaagc gggcggcagc gctggagcgc aagagcatga gcaactcgct
     6781 gtttgtgctc tacttcggcc tgaaccagcc tcattcccag ctggcgcacc ataccatctg
     6841 ttttggtccc cgctaccggg agctgatcga cgagatcttt accggcagcg cgctggcgga
     6901 tgacttctcg ctctacctgc actcgccctg cgtgaccgat ccctcgctcg cgcctcccgg
     6961 ctgcgccagc ttctacgtgc tggccccggt gccgcatctt ggcaacgcgc cgctggactg
     7021 ggcgcaggag gggccgaagc tgcgcgaccg catctttgac taccttgaag agcgctatat
     7081 gcccggcctg cgtagccagc tggtgaccca gcggatcttt accccggcag acttccacga
     7141 cacgctggat gcgcatctgg gatcggcctt ctccatcgag ccgctgctga cccaaagcgc
     7201 ctggttccgc ccgcacaacc gcgacagcga cattgccaac ctctacctgg tgggcgcagg
     7261 tactcaccct ggggcgggca ttcctggcgt agtggcctcg gcgaaagcca ccgccagcct
     7321 gatgattgag gatctgcaat gagccaaccg ccgctgcttg accacgccac gcagaccatg
     7381 gccaacggct cgaaaagttt tgccaccgct gcgaagctgt tcgacccggc cacccgccgt
     7441 agcgtgctga tgctctacac ctggtgccgc cactgcgatg acgtcattga cgaccagacc
     7501 cacggcttcg ccagcgaggc cgcggcggag gaggaggcca cccagcgcct ggcccggctg
     7561 cgcacgctga ccctggcggc gtttgaaggg gccgagatgc aggatccggc cttcgctgcc
     7621 tttcaggagg tggcgctgac ccacggtatt acgccccgca tggcgctcga tcacctcgac
     7681 ggctttgcga tggacgtggc tcagacccgc tatgtcacct ttgaggatac gctgcgctac
     7741 tgctatcacg tggcgggcgt ggtgggtctg atgatggcca gggtgatggg cgtgcgggat
     7801 gagcgggtgc tggatcgcgc ctgcgatctg gggctggcct tccagctgac gaatatcgcc
     7861 cgggatatta ttgacgatgc ggctattgac cgctgctatc tgcccgccga gtggctgcag
     7921 gatgccgggc tgaccccgga gaactatgcc gcgcgggaga atcgggccgc gctggcgcgg
     7981 gtggcggagc ggcttattga tgccgcagag ccgtactaca tctcctccca ggccgggcta
     8041 cacgatctgc cgccgcgctg cgcctgggcg atcgccaccg cccgcagcgt ctaccgggag
     8101 atcggtatta aggtaaaagc ggcgggaggc agcgcctggg atcgccgcca gcacaccagc
     8161 aaaggtgaaa aaattgccat gctgatggcg gcaccggggc aggttattcg ggcgaagacg
     8221 acgagggtga cgccgcgtcc ggccggtctt tggcagcgtc ccgtttaggc gggcggccat
     8281 gacgttcacg caggatcgcc tgggaagct   
//
