# Supplementary material for: Enabling AI in synthetic biology through Construction File specification
Source: PLoS One. 2023 Nov 13;18(11):e0294469. doi: 10.1371/journal.pone.0294469 (PMC10642840; doi:10.1371/journal.pone.0294469)
Supplement: S1 File — This ZIP file contains all essential supporting documents, including specification documents, chats, movies, Construction Files, and sequences, as referenced in the main text. A detailed description of contents is provided in the accompanying README.txt. (ZIP) [file pone.0294469.s001.zip › S1_CF_Supplementa/Examples/Lycopene2/Expected Products/pLYC13_expected.seq]

LOCUS       pLYC13_expected         8248 bp    DNA        linear       15-JUN-2023
DEFINITION  .
ACCESSION   
VERSION     
SOURCE      .
  ORGANISM  .
COMMENT     
COMMENT     
COMMENT     ApEinfo:methylated:1
FEATURES             Location/Qualifiers
     primer_bind     complement(1281..1300)
                     /locus_tag="T3"
                     /label="T3"
                     /ApEinfo_label="T3"
                     /ApEinfo_fwdcolor="cyan"
                     /ApEinfo_revcolor="cyan"
                     /ApEinfo_graphicformat="arrow_data {{0 0.5 0 1 2 0 0 -1 0
                     -0.5} {} 0} width 5 offset 0"
     primer_bind     complement(1318..1338)
                     /locus_tag="M13-rev"
                     /label="M13-rev"
                     /ApEinfo_label="M13-rev"
                     /ApEinfo_fwdcolor="cyan"
                     /ApEinfo_revcolor="cyan"
                     /ApEinfo_graphicformat="arrow_data {{0 0.5 0 1 2 0 0 -1 0
                     -0.5} {} 0} width 5 offset 0"
     primer_bind     complement(1393..1414)
                     /locus_tag="CA998"
                     /label="CA998"
                     /ApEinfo_label="CA998"
                     /ApEinfo_fwdcolor="#9bd1f9"
                     /ApEinfo_revcolor="#9bd1f9"
                     /ApEinfo_graphicformat="arrow_data {{0 0.5 0 1 2 0 0 -1 0
                     -0.5} {} 0} width 5 offset 0"
     misc_binding    159..181
                     /locus_tag="LacO"
                     /label="LacO"
                     /ApEinfo_label="LacO"
                     /ApEinfo_fwdcolor="cornflower blue"
                     /ApEinfo_revcolor="cornflower blue"
                     /ApEinfo_graphicformat="arrow_data {{0 0.5 0 1 2 0 0 -1 0
                     -0.5} {} 0} width 5 offset 0"
     promoter        join(3324..3343,3350..3366,3373..3378)
                     /locus_tag="Pcon from family TP17"
                     /label="Pcon from family TP17"
                     /ApEinfo_label="Pcon from family TP17"
                     /ApEinfo_fwdcolor="BlanchedAlmond"
                     /ApEinfo_revcolor="BlanchedAlmond"
                     /ApEinfo_graphicformat="arrow_data {{0 0.5 0 1 2 0 0 -1 0
                     -0.5} {} 0} width 5 offset 0"
     misc_feature    complement(2483..3323)
                     /locus_tag="p15A origin"
                     /label="p15A origin"
                     /ApEinfo_label="p15A origin"
                     /ApEinfo_fwdcolor="#956a92"
                     /ApEinfo_revcolor="#956a92"
                     /ApEinfo_graphicformat="arrow_data {{0 0.5 0 1 2 0 0 -1 0
                     -0.5} {} 0} width 5 offset 0"
     CDS             1594..2454
                     /locus_tag="Bla"
                     /label="Bla"
                     /ApEinfo_label="Bla"
                     /ApEinfo_fwdcolor="#ff9c93"
                     /ApEinfo_revcolor="#ff9c93"
                     /ApEinfo_graphicformat="arrow_data {{0 0.5 0 1 2 0 0 -1 0
                     -0.5} {} 0} width 5 offset 0"
     restriction_sitecomplement(join(3432..3435,3437..3442))
                     /locus_tag="BsaI"
                     /label="BsaI"
                     /ApEinfo_label="BsaI"
                     /ApEinfo_fwdcolor="#c9cc9d"
                     /ApEinfo_revcolor="#c9cc9d"
                     /ApEinfo_graphicformat="arrow_data {{0 0.5 0 1 2 0 0 -1 0
                     -0.5} {} 0} width 5 offset 0"
     restriction_sitejoin(2634..2639,2648..2649)
                     /locus_tag="BseRI"
                     /label="BseRI"
                     /ApEinfo_label="BseRI"
                     /ApEinfo_fwdcolor="#9ac688"
                     /ApEinfo_revcolor="#9ac688"
                     /ApEinfo_graphicformat="arrow_data {{0 0.5 0 1 2 0 0 -1 0
                     -0.5} {} 0} width 5 offset 0"
     restriction_sitejoin(5602..5607,5616..5617)
                     /locus_tag="BseRI(1)"
                     /label="BseRI(1)"
                     /ApEinfo_label="BseRI"
                     /ApEinfo_fwdcolor="#9ac688"
                     /ApEinfo_revcolor="#9ac688"
                     /ApEinfo_graphicformat="arrow_data {{0 0.5 0 1 2 0 0 -1 0
                     -0.5} {} 0} width 5 offset 0"
     restriction_sitejoin(7451..7456,7465..7466)
                     /locus_tag="BseRI(2)"
                     /label="BseRI(2)"
                     /ApEinfo_label="BseRI"
                     /ApEinfo_fwdcolor="#9ac688"
                     /ApEinfo_revcolor="#9ac688"
                     /ApEinfo_graphicformat="arrow_data {{0 0.5 0 1 2 0 0 -1 0
                     -0.5} {} 0} width 5 offset 0"
     restriction_sitejoin(7454..7459,7468..7469)
                     /locus_tag="BseRI(3)"
                     /label="BseRI(3)"
                     /ApEinfo_label="BseRI"
                     /ApEinfo_fwdcolor="#9ac688"
                     /ApEinfo_revcolor="#9ac688"
                     /ApEinfo_graphicformat="arrow_data {{0 0.5 0 1 2 0 0 -1 0
                     -0.5} {} 0} width 5 offset 0"
     restriction_sitecomplement(join(2691..2692,2701..2706))
                     /locus_tag="BseRI(4)"
                     /label="BseRI(4)"
                     /ApEinfo_label="BseRI"
                     /ApEinfo_fwdcolor="#9ac688"
                     /ApEinfo_revcolor="#9ac688"
                     /ApEinfo_graphicformat="arrow_data {{0 0.5 0 1 2 0 0 -1 0
                     -0.5} {} 0} width 5 offset 0"
     restriction_sitecomplement(join(7935..7936,7945..7950))
                     /locus_tag="BseRI(5)"
                     /label="BseRI(5)"
                     /ApEinfo_label="BseRI"
                     /ApEinfo_fwdcolor="#9ac688"
                     /ApEinfo_revcolor="#9ac688"
                     /ApEinfo_graphicformat="arrow_data {{0 0.5 0 1 2 0 0 -1 0
                     -0.5} {} 0} width 5 offset 0"
     restriction_sitejoin(415..420,422..425)
                     /locus_tag="BsmBI"
                     /label="BsmBI"
                     /ApEinfo_label="BsmBI"
                     /ApEinfo_fwdcolor="#c959ff"
                     /ApEinfo_revcolor="#c959ff"
                     /ApEinfo_graphicformat="arrow_data {{0 0.5 0 1 2 0 0 -1 0
                     -0.5} {} 0} width 5 offset 0"
     restriction_sitejoin(3495..3500,3502..3505)
                     /locus_tag="BsmBI(1)"
                     /label="BsmBI(1)"
                     /ApEinfo_label="BsmBI"
                     /ApEinfo_fwdcolor="#c959ff"
                     /ApEinfo_revcolor="#c959ff"
                     /ApEinfo_graphicformat="arrow_data {{0 0.5 0 1 2 0 0 -1 0
                     -0.5} {} 0} width 5 offset 0"
     restriction_sitecomplement(join(406..409,411..416))
                     /locus_tag="BsmBI(2)"
                     /label="BsmBI(2)"
                     /ApEinfo_label="BsmBI"
                     /ApEinfo_fwdcolor="#c959ff"
                     /ApEinfo_revcolor="#c959ff"
                     /ApEinfo_graphicformat="arrow_data {{0 0.5 0 1 2 0 0 -1 0
                     -0.5} {} 0} width 5 offset 0"
     restriction_sitecomplement(join(843..846,848..853))
                     /locus_tag="BsmBI(3)"
                     /label="BsmBI(3)"
                     /ApEinfo_label="BsmBI"
                     /ApEinfo_fwdcolor="#c959ff"
                     /ApEinfo_revcolor="#c959ff"
                     /ApEinfo_graphicformat="arrow_data {{0 0.5 0 1 2 0 0 -1 0
                     -0.5} {} 0} width 5 offset 0"
     restriction_sitecomplement(join(4230..4233,4235..4240))
                     /locus_tag="BsmBI(4)"
                     /label="BsmBI(4)"
                     /ApEinfo_label="BsmBI"
                     /ApEinfo_fwdcolor="#c959ff"
                     /ApEinfo_revcolor="#c959ff"
                     /ApEinfo_graphicformat="arrow_data {{0 0.5 0 1 2 0 0 -1 0
                     -0.5} {} 0} width 5 offset 0"
     restriction_site1211..1216
                     /locus_tag="EcoRI"
                     /label="EcoRI"
                     /ApEinfo_label="EcoRI"
                     /ApEinfo_fwdcolor="lime"
                     /ApEinfo_revcolor="lime"
                     /ApEinfo_graphicformat="arrow_data {{0 0.5 0 1 2 0 0 -1 0
                     -0.5} {} 0} width 5 offset 0"
     restriction_site1229..1234
                     /locus_tag="BamHI"
                     /label="BamHI"
                     /ApEinfo_label="BamHI"
                     /ApEinfo_fwdcolor="#00ff00"
                     /ApEinfo_revcolor="#00ff00"
                     /ApEinfo_graphicformat="arrow_data {{0 0.5 0 1 2 0 0 -1 0
                     -0.5} {} 0} width 5 offset 0"
     restriction_site3759..3764
                     /locus_tag="BamHI(1)"
                     /label="BamHI(1)"
                     /ApEinfo_label="BamHI"
                     /ApEinfo_fwdcolor="#00ff00"
                     /ApEinfo_revcolor="#00ff00"
                     /ApEinfo_graphicformat="arrow_data {{0 0.5 0 1 2 0 0 -1 0
                     -0.5} {} 0} width 5 offset 0"
     restriction_site5336..5341
                     /locus_tag="BamHI(2)"
                     /label="BamHI(2)"
                     /ApEinfo_label="BamHI"
                     /ApEinfo_fwdcolor="#00ff00"
                     /ApEinfo_revcolor="#00ff00"
                     /ApEinfo_graphicformat="arrow_data {{0 0.5 0 1 2 0 0 -1 0
                     -0.5} {} 0} width 5 offset 0"
     restriction_site5857..5862
                     /locus_tag="BamHI(3)"
                     /label="BamHI(3)"
                     /ApEinfo_label="BamHI"
                     /ApEinfo_fwdcolor="#00ff00"
                     /ApEinfo_revcolor="#00ff00"
                     /ApEinfo_graphicformat="arrow_data {{0 0.5 0 1 2 0 0 -1 0
                     -0.5} {} 0} width 5 offset 0"
     restriction_site7525..7530
                     /locus_tag="BamHI(4)"
                     /label="BamHI(4)"
                     /ApEinfo_label="BamHI"
                     /ApEinfo_fwdcolor="#00ff00"
                     /ApEinfo_revcolor="#00ff00"
                     /ApEinfo_graphicformat="arrow_data {{0 0.5 0 1 2 0 0 -1 0
                     -0.5} {} 0} width 5 offset 0"
     restriction_site352..357
                     /locus_tag="BglII"
                     /label="BglII"
                     /ApEinfo_label="BglII"
                     /ApEinfo_fwdcolor="#00ff00"
                     /ApEinfo_revcolor="#00ff00"
                     /ApEinfo_graphicformat="arrow_data {{0 0.5 0 1 2 0 0 -1 0
                     -0.5} {} 0} width 5 offset 0"
     restriction_site6796..6801
                     /locus_tag="BglII(1)"
                     /label="BglII(1)"
                     /ApEinfo_label="BglII"
                     /ApEinfo_fwdcolor="#00ff00"
                     /ApEinfo_revcolor="#00ff00"
                     /ApEinfo_graphicformat="arrow_data {{0 0.5 0 1 2 0 0 -1 0
                     -0.5} {} 0} width 5 offset 0"
     restriction_site1235..1240
                     /locus_tag="SpeI"
                     /label="SpeI"
                     /ApEinfo_label="SpeI"
                     /ApEinfo_fwdcolor="#00ff00"
                     /ApEinfo_revcolor="#00ff00"
                     /ApEinfo_graphicformat="arrow_data {{0 0.5 0 1 2 0 0 -1 0
                     -0.5} {} 0} width 5 offset 0"
     restriction_site1241..1246
                     /locus_tag="XbaI"
                     /label="XbaI"
                     /ApEinfo_label="XbaI"
                     /ApEinfo_fwdcolor="#00ff00"
                     /ApEinfo_revcolor="#00ff00"
                     /ApEinfo_graphicformat="arrow_data {{0 0.5 0 1 2 0 0 -1 0
                     -0.5} {} 0} width 5 offset 0"
     promoter        1522..1576
                     /locus_tag="Pbla from PMID: 6269053"
                     /label="Pbla from PMID: 6269053"
                     /ApEinfo_label="Pbla from PMID: 6269053"
                     /ApEinfo_fwdcolor="#66ccfe"
                     /ApEinfo_revcolor="#66ccfe"
                     /ApEinfo_graphicformat="arrow_data {{0 0.5 0 1 2 0 0 -1 0
                     -0.5} {} 0} width 5 offset 0"
     misc_feature    3602..4525
                     /locus_tag="Pantoea agglomerans GGPPS Synthase"
                     /label="Pantoea agglomerans GGPPS Synthase"
                     /ApEinfo_label="Pantoea agglomerans GGPPS Synthase"
                     /ApEinfo_fwdcolor="#66ffcb"
                     /ApEinfo_revcolor="#66ffcb"
                     /ApEinfo_graphicformat="arrow_data {{0 0.5 0 1 2 0 0 -1 0
                     -0.5} {} 0} width 5 offset 0"
     misc_feature    4588..5790
                     /locus_tag="type 2 isopentenyl-diphosphate
                     Delta-isomerase"
                     /label="type 2 isopentenyl-diphosphate Delta-isomerase"
                     /ApEinfo_label="type 2 isopentenyl-diphosphate
                     Delta-isomerase"
                     /ApEinfo_fwdcolor="#fefe0a"
                     /ApEinfo_revcolor="#fefe0a"
                     /ApEinfo_graphicformat="arrow_data {{0 0.5 0 1 2 0 0 -1 0
                     -0.5} {} 0} width 5 offset 0"
     misc_feature    7262..8191
                     /locus_tag=""crtB, phytoene/squalene synthase family
                     protein [Lamprocystis purpurea]""
                     /label=""crtB, phytoene/squalene synthase family protein
                     [Lamprocystis purpurea]""
                     /ApEinfo_label=""crtB, phytoene/squalene synthase family
                     protein [Lamprocystis purpurea]""
                     /ApEinfo_fwdcolor="#ccff66"
                     /ApEinfo_revcolor="#ccff66"
                     /ApEinfo_graphicformat="arrow_data {{0 0.5 0 1 2 0 0 -1 0
                     -0.5} {} 0} width 5 offset 0"
     misc_feature    5787..7265
                     /locus_tag=""crtI, phytoene desaturase [Lamprocystis
                     purpurea]""
                     /label=""crtI, phytoene desaturase [Lamprocystis
                     purpurea]""
                     /ApEinfo_label=""crtI, phytoene desaturase [Lamprocystis
                     purpurea]""
                     /ApEinfo_fwdcolor="cyan"
                     /ApEinfo_revcolor="green"
                     /ApEinfo_graphicformat="arrow_data {{0 0.5 0 1 2 0 0 -1 0
                     -0.5} {} 0} width 5 offset 0"
     misc_feature    complement(2515..3060)
                     /locus_tag="Ori_p15A"
                     /label="Ori_p15A"
                     /ApEinfo_label="Ori_p15A"
                     /ApEinfo_fwdcolor="#999998"
                     /ApEinfo_revcolor="#999998"
                     /ApEinfo_graphicformat="arrow_data {{0 0.5 0 1 2 0 0 -1 0
                     -0.5} {} 0} width 5 offset 0"
     misc_feature    346..1074
                     /locus_tag="Arabidopsis thaliana isopentenyl
                     pyrophosphate:dimethylallyl pyrophosphate isomerase "
                     /label="Arabidopsis thaliana isopentenyl
                     pyrophosphate:dimethylallyl pyrophosphate isomerase "
                     /ApEinfo_label="Arabidopsis thaliana isopentenyl
                     pyrophosphate:dimethylallyl pyrophosphate isomerase "
                     /ApEinfo_fwdcolor="#fdcc65"
                     /ApEinfo_revcolor="#fdcc65"
                     /ApEinfo_graphicformat="arrow_data {{0 0.5 0 1 2 0 0 -1 0
                     -0.5} {} 0} width 5 offset 0"
     promoter        126..161
                     /locus_tag="Ptrc promoter"
                     /label="Ptrc promoter"
                     /ApEinfo_label="Ptrc promoter"
                     /ApEinfo_fwdcolor="#0080c0"
                     /ApEinfo_revcolor="#0080c0"
                     /ApEinfo_graphicformat="arrow_data {{0 0.5 0 1 2 0 0 -1 0
                     -0.5} {} 0} width 5 offset 0"
     terminator      complement(1356..1399)
                     /locus_tag="terminator"
                     /label="terminator"
                     /ApEinfo_label="terminator"
                     /ApEinfo_fwdcolor="#D56B5B"
                     /ApEinfo_revcolor="#D56B5B"
                     /ApEinfo_graphicformat="arrow_data {{0 0.5 0 1 2 0 0 -1 0
                     -0.5} {} 0} width 5 offset 0"
     promoter        3443..3477
                     /locus_tag="Pcon promoter"
                     /label="Pcon promoter"
                     /ApEinfo_label="Pcon promoter"
                     /ApEinfo_fwdcolor="#ffff00"
                     /ApEinfo_revcolor="#ffff00"
                     /ApEinfo_graphicformat="arrow_data {{0 0.5 0 1 2 0 0 -1 0
                     -0.5} {} 0} width 5 offset 0"
     promoter        join(126..131,149..154,161..161)
                     /locus_tag="UBER Promoter pattern J23119 - A"
                     /label="UBER Promoter pattern J23119 - A"
                     /ApEinfo_label="UBER Promoter pattern J23119 - A"
                     /ApEinfo_fwdcolor="DarkBlue"
                     /ApEinfo_revcolor="DarkBlue"
                     /ApEinfo_graphicformat="arrow_data {{0 0.5 0 1 2 0 0 -1 0
                     -0.5} {} 0} width 5 offset 0"
     promoter        join(3344..3349,3367..3372,3379..3379)
                     /locus_tag="SLOW Promoter pattern J23109 - A"
                     /label="SLOW Promoter pattern J23109 - A"
                     /ApEinfo_label="SLOW Promoter pattern J23109 - A"
                     /ApEinfo_fwdcolor="LightSteelBlue"
                     /ApEinfo_revcolor="LightSteelBlue"
                     /ApEinfo_graphicformat="arrow_data {{0 0.5 0 1 2 0 0 -1 0
                     -0.5} {} 0} width 5 offset 0"
ORIGIN
        1 gtggtatggc tgtgcaggtc gtaaatcact gcataattcg tgtcgctcaa ggcgcactcc
       61 cgttctggat aatgtttttt gcgccgacat cataacggtt ctggcaaata ttctgaaatg
      121 agctgttgac aattaatcat ccggctcgta taatgtgtgg aattgtgagc ggataacaat
      181 ttcacacagg aaacagcgcc gctgagaaaa agcgaagcgg cactgctctt taacaattta
      241 tcagacaatc tgtgtgggca ctcgaccgga attatcgatt aactttatta ttaaaaatta
      301 aagaggtata tattaatgta tcgattaaat aaggaggaat aaaccatgtc gagatctgca
      361 gctggtaccg ctatgacaga tactaaagat gctggtatgg atgctgttca gagacgtctc
      421 atgtttgagg atgaatgcat tcttgttgat gaaactgatc gtgttgtggg gcatgacagc
      481 aagtataatt gtcatctgat ggaaaatatt gaagccaaga atttgctgca cagggctttt
      541 agtgtatttt tattcaactc gaagtatgag ttgcttctcc agcaaaggtc aaacacaaag
      601 gttacgttcc ctctagtgtg gactaacact tgttgcagcc atcctcttta ccgtgaatca
      661 gagcttatcc aggacaatgc actaggtgtg aggaatgctg cacaaagaaa gcttctcgat
      721 gagcttggta ttgtagctga agatgtacca gtcgatgagt tcactccctt gggacgtatg
      781 ctgtacaagg ctccttctga tggcaaatgg ggagagcatg aacttgatta cttgctcttc
      841 atcgtgcgag acgtgaaggt tcaaccaaac ccagatgaag tagctgagat caagtatgtg
      901 agccgggaag agctgaagga gctggtgaag aaagcagatg caggtgagga aggtttgaaa
      961 ctgtcaccat ggttcagatt ggtggtggac aatttcttga tgaagtggtg ggatcatgtt
     1021 gagaaaggaa ctttggttga agctatagac atgaaaacca tccacaaact ctgaacatct
     1081 ttttttaaag tttttaaatc aatcaacttt ctcttcatca tttttatctt ttcgatgata
     1141 ataatttggg atatgtgaga cacttacaaa acttccaagc acctcaggca ataataaagt
     1201 ttgcggccgc gaattcctgc agcccggggg atccactagt tctagagcgg ccgccaccgc
     1261 ggtggagctc cagcttttgt tccctttagt gagggttaat ttcgagcttg gcgtaatcat
     1321 ggtcatagct gtttcctgtg tgccgacatc acccagaaat catccttagc gaaagctaag
     1381 gatttttttt atctgaaatt ctgcctcgtg atacgcctat ttttataggt taatgtcatg
     1441 ataataatgg tttcttagac gtcaggtggc acttttcggg gaaatgtgcg cggaacccct
     1501 atttgtttat ttttctaaat acattcaaat atgtatccgc tcatgagaca ataaccctga
     1561 taaatgcttc aataatattg aaaaaggaag agtatgagta ttcaacattt ccgtgtcgcc
     1621 cttattccct tttttgcggc attttgcctt cctgtttttg ctcacccaga aacgctggtg
     1681 aaagtaaaag atgctgaaga tcagttgggt gcacgagtgg gttacatcga actggatctc
     1741 aacagcggta agatccttga gagttttcgc cccgaagaac gttttccaat gatgagcact
     1801 tttaaagttc tgctatgtgg cgcggtatta tcccgtattg acgccgggca agagcaactc
     1861 ggtcgccgca tacactattc tcagaatgac ttggttgagt actcaccagt cacagaaaag
     1921 catcttacgg atggcatgac agtaagagaa ttatgcagtg ctgccataac catgagtgat
     1981 aacactgcgg ccaacttact tctgacaacg atcggaggac cgaaggagct aaccgctttt
     2041 ttgcacaaca tgggggatca tgtaactcgc cttgatcgtt gggaaccgga gctgaatgaa
     2101 gccataccaa acgacgagcg tgacaccacg atgcctgtag caatggcaac aacgttgcgc
     2161 aaactattaa ctggcgaact acttactcta gcttcccggc aacaattaat agactggatg
     2221 gaggcggata aagttgcagg accacttctg cgctcggccc ttccggctgg ctggtttatt
     2281 gctgataaat ctggagccgg tgagcgtggc tctcgcggta tcattgcagc actggggcca
     2341 gatggtaagc cctcccgtat cgtagttatc tacacgacgg ggagtcaggc aactatggat
     2401 gaacgaaata gacagatcgc tgagataggt gcctcactga ttaagcattg gtaatttttt
     2461 taaggcagtt attggtgcct agaaatattt tatctgatta ataagatgat cttcttgaga
     2521 tcgttttggt ctgcgcgtaa tctcttgctc tgaaaacgaa aaaaccgcct tgcagggcgg
     2581 tttttcgaag gttctctgag ctaccaactc tttgaaccga ggtaactggc ttggaggagc
     2641 gcagtcacca aaacttgtcc tttcagttta gccttaaccg gcgcatgact tcaagactaa
     2701 ctcctctaaa tcaattacca gtggctgctg ccagtggtgc ttttgcatgt ctttccgggt
     2761 tggactcaag acgatagtta ccggataagg cgcagcggtc ggactgaacg gggggttcgt
     2821 gcatacagtc cagcttggag cgaactgcct acccggaact gagtgtcagg cgtggaatga
     2881 gacaaacgcg gccataacag cggaatgaca ccggtaaacc gaaaggcagg aacaggagag
     2941 cgcacgaggg agccgccagg gggaaacgcc tggtatcttt atagtcctgt cgggtttcgc
     3001 caccactgat ttgagcgtca gatttcgtga tgcttgtcag gggggcggag cctatggaaa
     3061 aacggctttg ccgcggccct ctcacttccc tgttaagtat cttcctggca tcttccagga
     3121 aatctccgcc ccgttcgtaa gccatttccg ctcgccgcag tcgaacgacc gagcgtagcg
     3181 agtcagtgag cgaggaagcg gaatatatcc tgtatcacat attctgctga cgcaccggtg
     3241 cagccttttt tctcctgcca catgaagcac ttcactgaca ccctcatcag tgccaacata
     3301 gtaagccagt atacactccg ctacagccac gtatcgccag atgtttacat ttaatgataa
     3361 tgtattgact gtaacagaag gatctaaaat aactctatca atgatagagt gtcaacaaaa
     3421 attaggaatt aactgtgaga ccttgacggc tagctcagtc ctaggtacag tgctagctac
     3481 tagagaaggc acagcgtctc atgcttcgca caatgtaaaa ctgcttcaga acctggcgag
     3541 agctatccgc gcggtctacg gttaactgat actaaaagac aattcagcgg gtaaccttgc
     3601 aatggtgagt ggcagtaaag cgggcgtttc gcctcatcgc gaaatagaag taatgagaca
     3661 atccattgac gatcacctgg ctggcctgtt acctgaaacc gacagccagg atatcgtcag
     3721 ccttgcgatg cgtgaaggcg tcatggcacc cggtaaacgg atccgtccgc tgctgatgct
     3781 gctggccgcc cgcgacctcc gctaccaggg cagtatgcct acgctgctcg atctcgcctg
     3841 cgccgttgaa ctgacccata ccgcgtcgct gatgctcgac gacatgccct gcatggacaa
     3901 cgccgagctg cgccgcggtc agcccactac ccacaaaaaa tttggtgaga gcgtggcgat
     3961 ccttgcctcc gttgggctgc tctctaaagc ctttggtctg atcgccgcca ccggcgatct
     4021 gccgggggag aggcgtgccc aggcggtcaa cgagctctct accgccgtgg gcgtgcaggg
     4081 cctggtactg gggcagtttc gcgatcttaa cgatgccgcc ctcgaccgta cccctgacgc
     4141 tatcctcagc accaaccacc tcaagaccgg cattctgttc agcgcgatgc tgcagatcgt
     4201 cgccattgct tccgcctcgt cgccgagcac gcgagagacg ctgcacgcct tcgccctcga
     4261 cttcggccag gcgtttcaac tgctggacga tctgcgtgac gatcacccgg aaaccggtaa
     4321 agatcgcaat aaggacgcgg gaaaatcgac gctggtcaac cggctgggcg cagacgcggc
     4381 ccggcaaaag ctgcgcgagc atattgattc cgccgacaaa cacctcactt ttgcctgtcc
     4441 gcagggcggc gccatccgac agtttatgca tctgtggttt ggccatcacc ttgccgactg
     4501 gtcaccggtc atgaaaatcg cctgataccg cccttttggg ttcaagcagt acataacgat
     4561 ggaaccacat tacaggagta gtgatgaatg aaggacgagc gccttgttca gcgtaagaac
     4621 gatcatctgg atatcgttct cgacccccgt cgcgccgtaa ctcaggctag cgcaggtttt
     4681 gagcgctggc gctttaccca ctgcgccctg ccagagctga attttagcga catcacgctg
     4741 gaaaccacct tcctgaatcg gcagctacag gctccgctgc tgatcagctc catgaccggc
     4801 ggcgttgagc gctcgcgcca tatcaaccgc cacctcgccg aggcggcgca ggtgctaaaa
     4861 attgcgatgg gggtgggctc ccagcgcgtc gccattgaga gcgacgcggg cttagggctg
     4921 gataaaaccc tgcggcagct ggctccggac gtgccgctgc tggcgaacct cggcgcggcg
     4981 cagctgaccg gcagaaaagg tattgattac gcccgacggg ccgtggagat gatcgaggcg
     5041 gatgcgctga ttgtgcacct aaacccgctg caggaggcgc tacagcccgg cggcgatcgc
     5101 gactggcgcg gacggctggc ggctattgaa actctggtcc gcgagctgcc cgttccgctg
     5161 gtggtgaaag aggtgggagc cggtatctcc cgaaccgtgg ccgggcagct gatcgatgcc
     5221 ggcgttaccg tgattgacgt cgcgggcgcg ggcggcacca gctgggccgc cgttgaaggc
     5281 gagcgggcgg ccaccgagca gcagcgcagc gtggccaacg tctttgccga ctgggggatc
     5341 cccaccgctg aggcgctggt tgacattgcc gaggcctggc cgcagatgcc ccttattgcc
     5401 tcgggaatgc gggctgggct atttcaccct accactggct attcgctgcc gctggcggtg
     5461 gcccttgccg acgcgattgc cgacagcccg cggctgggca gcgttccgct ctatcagctc
     5521 acccggcagt ttgccgaacg ccactggcgc aggcagggat tcttccgcct gctgaaccgg
     5581 atgcttttcc tggccgggcg cgaggagaac cgctggcggg tgatgcagcg cttttatggg
     5641 ctgccggagc ccaccgtaga gcgcttttac gccggtcggc tctctctctt tgataaggcc
     5701 cgcattttga cgggcaagcc accggttccg ctgggcgaag cctggcgggc ggcgctgaac
     5761 cattttcctg acagacgaga taaaggatga aaaaaaccgt tgtgattggc gcaggctttg
     5821 gtggcctggc gctggcgatt cgcctgcagg cggcagggat cccaaccgta ctgctggagc
     5881 agcgggacaa gcccggcggt cgggcctacg tctggcatga ccagggcttt acctttgacg
     5941 ccgggccgac ggtgatcacc gatcctaccg cgcttgaggc gctgttcacc ctggccggca
     6001 ggcgcatgga ggattacgtc aggctgctgc cggtaaaacc cttctaccga ctctgctggg
     6061 agtccgggaa gaccctcgac tatgctaacg acagcgccga gcttgaggcg cagattaccc
     6121 agttcaaccc ccgcgacgtc gagggctacc ggcgctttct ggcttactcc caggcggtat
     6181 tccaggaggg atatttgcgc ctcggcagcg tgccgttcct ctcttttcgc gacatgctgc
     6241 gcgccgggcc gcagctgctt aagctccagg cgtggcagag cgtctaccag tcggtttcgc
     6301 gctttattga ggatgagcat ctgcggcagg ccttctcgtt ccactccctg ctggtaggcg
     6361 gcaacccctt caccacctcg tccatctaca ccctgatcca cgcccttgag cgggagtggg
     6421 gggtctggtt ccctgagggc ggcaccgggg cgctggtgaa cggcatggtg aagctgttta
     6481 ccgatctggg cggggagatc gaactcaacg cccgggtcga agagctggtg gtggccgata
     6541 accgcgtaag ccaggtccgg ctggcggatg gtcggatctt tgacaccgac gccgtagcct
     6601 cgaacgctga cgtggtgaac acctataaaa agctgctcgg ccaccatccg gtggggcaga
     6661 agcgggcggc agcgctggag cgcaagagca tgagcaactc gctgtttgtg ctctacttcg
     6721 gcctgaacca gcctcattcc cagctggcgc accataccat ctgttttggt ccccgctacc
     6781 gggagctgat cgacgagatc tttaccggca gcgcgctggc ggatgacttc tcgctctacc
     6841 tgcactcgcc ctgcgtgacc gatccctcgc tcgcgcctcc cggctgcgcc agcttctacg
     6901 tgctggcccc ggtgccgcat cttggcaacg cgccgctgga ctgggcgcag gaggggccga
     6961 agctgcgcga ccgcatcttt gactaccttg aagagcgcta tatgcccggc ctgcgtagcc
     7021 agctggtgac ccagcggatc tttaccccgg cagacttcca cgacacgctg gatgcgcatc
     7081 tgggatcggc cttctccatc gagccgctgc tgacccaaag cgcctggttc cgcccgcaca
     7141 accgcgacag cgacattgcc aacctctacc tggtgggcgc aggtactcac cctggggcgg
     7201 gcattcctgg cgtagtggcc tcggcgaaag ccaccgccag cctgatgatt gaggatctgc
     7261 aatgagccaa ccgccgctgc ttgaccacgc cacgcagacc atggccaacg gctcgaaaag
     7321 ttttgccacc gctgcgaagc tgttcgaccc ggccacccgc cgtagcgtgc tgatgctcta
     7381 cacctggtgc cgccactgcg atgacgtcat tgacgaccag acccacggct tcgccagcga
     7441 ggccgcggcg gaggaggagg ccacccagcg cctggcccgg ctgcgcacgc tgaccctggc
     7501 ggcgtttgaa ggggccgaga tgcaggatcc ggccttcgct gcctttcagg aggtggcgct
     7561 gacccacggt attacgcccc gcatggcgct cgatcacctc gacggctttg cgatggacgt
     7621 ggctcagacc cgctatgtca cctttgagga tacgctgcgc tactgctatc acgtggcggg
     7681 cgtggtgggt ctgatgatgg ccagggtgat gggcgtgcgg gatgagcggg tgctggatcg
     7741 cgcctgcgat ctggggctgg ccttccagct gacgaatatc gcccgggata ttattgacga
     7801 tgcggctatt gaccgctgct atctgcccgc cgagtggctg caggatgccg ggctgacccc
     7861 ggagaactat gccgcgcggg agaatcgggc cgcgctggcg cgggtggcgg agcggcttat
     7921 tgatgccgca gagccgtact acatctcctc ccaggccggg ctacacgatc tgccgccgcg
     7981 ctgcgcctgg gcgatcgcca ccgcccgcag cgtctaccgg gagatcggta ttaaggtaaa
     8041 agcggcggga ggcagcgcct gggatcgccg ccagcacacc agcaaaggtg aaaaaattgc
     8101 catgctgatg gcggcaccgg ggcaggttat tcgggcgaag acgacgaggg tgacgccgcg
     8161 tccggccggt ctttggcagc gtcccgttta ggcgggcggc catgacgttc acgcaggatc
     8221 gcctgtaggt cggcaggctt gggaagct   
//
