# Supplementary material for: Enabling AI in synthetic biology through Construction File specification
Source: PLoS One. 2023 Nov 13;18(11):e0294469. doi: 10.1371/journal.pone.0294469 (PMC10642840; doi:10.1371/journal.pone.0294469)
Supplement: S1 File — This ZIP file contains all essential supporting documents, including specification documents, chats, movies, Construction Files, and sequences, as referenced in the main text. A detailed description of contents is provided in the accompanying README.txt. (ZIP) [file pone.0294469.s001.zip › S1_CF_Supplementa/Examples/Lycopene2/Expected Products/pLYC12_expected.seq]

LOCUS       pLYC12_expected         8021 bp    DNA        linear       15-JUN-2023
DEFINITION  .
ACCESSION   
VERSION     
SOURCE      .
  ORGANISM  .
COMMENT     
COMMENT     
COMMENT     ApEinfo:methylated:1
FEATURES             Location/Qualifiers
     primer_bind     complement(1025..1044)
                     /locus_tag="T3"
                     /label="T3"
                     /ApEinfo_label="T3"
                     /ApEinfo_fwdcolor="cyan"
                     /ApEinfo_revcolor="cyan"
                     /ApEinfo_graphicformat="arrow_data {{0 0.5 0 1 2 0 0 -1 0
                     -0.5} {} 0} width 5 offset 0"
     primer_bind     complement(1182..1203)
                     /locus_tag="CA998"
                     /label="CA998"
                     /ApEinfo_label="CA998"
                     /ApEinfo_fwdcolor="#9bd1f9"
                     /ApEinfo_revcolor="#9bd1f9"
                     /ApEinfo_graphicformat="arrow_data {{0 0.5 0 1 2 0 0 -1 0
                     -0.5} {} 0} width 5 offset 0"
     promoter        join(3113..3132,3139..3155,3162..3167)
                     /locus_tag="Pcon from family TP17"
                     /label="Pcon from family TP17"
                     /ApEinfo_label="Pcon from family TP17"
                     /ApEinfo_fwdcolor="BlanchedAlmond"
                     /ApEinfo_revcolor="BlanchedAlmond"
                     /ApEinfo_graphicformat="arrow_data {{0 0.5 0 1 2 0 0 -1 0
                     -0.5} {} 0} width 5 offset 0"
     misc_feature    complement(2272..3112)
                     /locus_tag="p15A origin"
                     /label="p15A origin"
                     /ApEinfo_label="p15A origin"
                     /ApEinfo_fwdcolor="#956a92"
                     /ApEinfo_revcolor="#956a92"
                     /ApEinfo_graphicformat="arrow_data {{0 0.5 0 1 2 0 0 -1 0
                     -0.5} {} 0} width 5 offset 0"
     CDS             1383..2243
                     /locus_tag="Bla"
                     /label="Bla"
                     /ApEinfo_label="Bla"
                     /ApEinfo_fwdcolor="#ff9c93"
                     /ApEinfo_revcolor="#ff9c93"
                     /ApEinfo_graphicformat="arrow_data {{0 0.5 0 1 2 0 0 -1 0
                     -0.5} {} 0} width 5 offset 0"
     restriction_sitecomplement(join(3221..3224,3226..3231))
                     /locus_tag="BsaI"
                     /label="BsaI"
                     /ApEinfo_label="BsaI"
                     /ApEinfo_fwdcolor="#c9cc9d"
                     /ApEinfo_revcolor="#c9cc9d"
                     /ApEinfo_graphicformat="arrow_data {{0 0.5 0 1 2 0 0 -1 0
                     -0.5} {} 0} width 5 offset 0"
     restriction_sitejoin(2423..2428,2437..2438)
                     /locus_tag="BseRI"
                     /label="BseRI"
                     /ApEinfo_label="BseRI"
                     /ApEinfo_fwdcolor="#9ac688"
                     /ApEinfo_revcolor="#9ac688"
                     /ApEinfo_graphicformat="arrow_data {{0 0.5 0 1 2 0 0 -1 0
                     -0.5} {} 0} width 5 offset 0"
     restriction_sitejoin(5391..5396,5405..5406)
                     /locus_tag="BseRI(1)"
                     /label="BseRI(1)"
                     /ApEinfo_label="BseRI"
                     /ApEinfo_fwdcolor="#9ac688"
                     /ApEinfo_revcolor="#9ac688"
                     /ApEinfo_graphicformat="arrow_data {{0 0.5 0 1 2 0 0 -1 0
                     -0.5} {} 0} width 5 offset 0"
     restriction_sitejoin(7240..7245,7254..7255)
                     /locus_tag="BseRI(2)"
                     /label="BseRI(2)"
                     /ApEinfo_label="BseRI"
                     /ApEinfo_fwdcolor="#9ac688"
                     /ApEinfo_revcolor="#9ac688"
                     /ApEinfo_graphicformat="arrow_data {{0 0.5 0 1 2 0 0 -1 0
                     -0.5} {} 0} width 5 offset 0"
     restriction_sitejoin(7243..7248,7257..7258)
                     /locus_tag="BseRI(3)"
                     /label="BseRI(3)"
                     /ApEinfo_label="BseRI"
                     /ApEinfo_fwdcolor="#9ac688"
                     /ApEinfo_revcolor="#9ac688"
                     /ApEinfo_graphicformat="arrow_data {{0 0.5 0 1 2 0 0 -1 0
                     -0.5} {} 0} width 5 offset 0"
     restriction_sitecomplement(join(2480..2481,2490..2495))
                     /locus_tag="BseRI(4)"
                     /label="BseRI(4)"
                     /ApEinfo_label="BseRI"
                     /ApEinfo_fwdcolor="#9ac688"
                     /ApEinfo_revcolor="#9ac688"
                     /ApEinfo_graphicformat="arrow_data {{0 0.5 0 1 2 0 0 -1 0
                     -0.5} {} 0} width 5 offset 0"
     restriction_sitecomplement(join(7724..7725,7734..7739))
                     /locus_tag="BseRI(5)"
                     /label="BseRI(5)"
                     /ApEinfo_label="BseRI"
                     /ApEinfo_fwdcolor="#9ac688"
                     /ApEinfo_revcolor="#9ac688"
                     /ApEinfo_graphicformat="arrow_data {{0 0.5 0 1 2 0 0 -1 0
                     -0.5} {} 0} width 5 offset 0"
     restriction_sitejoin(159..164,166..169)
                     /locus_tag="BsmBI"
                     /label="BsmBI"
                     /ApEinfo_label="BsmBI"
                     /ApEinfo_fwdcolor="#c959ff"
                     /ApEinfo_revcolor="#c959ff"
                     /ApEinfo_graphicformat="arrow_data {{0 0.5 0 1 2 0 0 -1 0
                     -0.5} {} 0} width 5 offset 0"
     restriction_sitecomplement(join(150..153,155..160))
                     /locus_tag="BsmBI(1)"
                     /label="BsmBI(1)"
                     /ApEinfo_label="BsmBI"
                     /ApEinfo_fwdcolor="#c959ff"
                     /ApEinfo_revcolor="#c959ff"
                     /ApEinfo_graphicformat="arrow_data {{0 0.5 0 1 2 0 0 -1 0
                     -0.5} {} 0} width 5 offset 0"
     restriction_sitecomplement(join(587..590,592..597))
                     /locus_tag="BsmBI(2)"
                     /label="BsmBI(2)"
                     /ApEinfo_label="BsmBI"
                     /ApEinfo_fwdcolor="#c959ff"
                     /ApEinfo_revcolor="#c959ff"
                     /ApEinfo_graphicformat="arrow_data {{0 0.5 0 1 2 0 0 -1 0
                     -0.5} {} 0} width 5 offset 0"
     restriction_sitecomplement(join(4019..4022,4024..4029))
                     /locus_tag="BsmBI(3)"
                     /label="BsmBI(3)"
                     /ApEinfo_label="BsmBI"
                     /ApEinfo_fwdcolor="#c959ff"
                     /ApEinfo_revcolor="#c959ff"
                     /ApEinfo_graphicformat="arrow_data {{0 0.5 0 1 2 0 0 -1 0
                     -0.5} {} 0} width 5 offset 0"
     restriction_site955..960
                     /locus_tag="EcoRI"
                     /label="EcoRI"
                     /ApEinfo_label="EcoRI"
                     /ApEinfo_fwdcolor="lime"
                     /ApEinfo_revcolor="lime"
                     /ApEinfo_graphicformat="arrow_data {{0 0.5 0 1 2 0 0 -1 0
                     -0.5} {} 0} width 5 offset 0"
     restriction_site973..978
                     /locus_tag="BamHI"
                     /label="BamHI"
                     /ApEinfo_label="BamHI"
                     /ApEinfo_fwdcolor="#00ff00"
                     /ApEinfo_revcolor="#00ff00"
                     /ApEinfo_graphicformat="arrow_data {{0 0.5 0 1 2 0 0 -1 0
                     -0.5} {} 0} width 5 offset 0"
     restriction_site3548..3553
                     /locus_tag="BamHI(1)"
                     /label="BamHI(1)"
                     /ApEinfo_label="BamHI"
                     /ApEinfo_fwdcolor="#00ff00"
                     /ApEinfo_revcolor="#00ff00"
                     /ApEinfo_graphicformat="arrow_data {{0 0.5 0 1 2 0 0 -1 0
                     -0.5} {} 0} width 5 offset 0"
     restriction_site5125..5130
                     /locus_tag="BamHI(2)"
                     /label="BamHI(2)"
                     /ApEinfo_label="BamHI"
                     /ApEinfo_fwdcolor="#00ff00"
                     /ApEinfo_revcolor="#00ff00"
                     /ApEinfo_graphicformat="arrow_data {{0 0.5 0 1 2 0 0 -1 0
                     -0.5} {} 0} width 5 offset 0"
     restriction_site5646..5651
                     /locus_tag="BamHI(3)"
                     /label="BamHI(3)"
                     /ApEinfo_label="BamHI"
                     /ApEinfo_fwdcolor="#00ff00"
                     /ApEinfo_revcolor="#00ff00"
                     /ApEinfo_graphicformat="arrow_data {{0 0.5 0 1 2 0 0 -1 0
                     -0.5} {} 0} width 5 offset 0"
     restriction_site7314..7319
                     /locus_tag="BamHI(4)"
                     /label="BamHI(4)"
                     /ApEinfo_label="BamHI"
                     /ApEinfo_fwdcolor="#00ff00"
                     /ApEinfo_revcolor="#00ff00"
                     /ApEinfo_graphicformat="arrow_data {{0 0.5 0 1 2 0 0 -1 0
                     -0.5} {} 0} width 5 offset 0"
     restriction_site96..101
                     /locus_tag="BglII"
                     /label="BglII"
                     /ApEinfo_label="BglII"
                     /ApEinfo_fwdcolor="#00ff00"
                     /ApEinfo_revcolor="#00ff00"
                     /ApEinfo_graphicformat="arrow_data {{0 0.5 0 1 2 0 0 -1 0
                     -0.5} {} 0} width 5 offset 0"
     restriction_site6585..6590
                     /locus_tag="BglII(1)"
                     /label="BglII(1)"
                     /ApEinfo_label="BglII"
                     /ApEinfo_fwdcolor="#00ff00"
                     /ApEinfo_revcolor="#00ff00"
                     /ApEinfo_graphicformat="arrow_data {{0 0.5 0 1 2 0 0 -1 0
                     -0.5} {} 0} width 5 offset 0"
     restriction_site979..984
                     /locus_tag="SpeI"
                     /label="SpeI"
                     /ApEinfo_label="SpeI"
                     /ApEinfo_fwdcolor="#00ff00"
                     /ApEinfo_revcolor="#00ff00"
                     /ApEinfo_graphicformat="arrow_data {{0 0.5 0 1 2 0 0 -1 0
                     -0.5} {} 0} width 5 offset 0"
     restriction_site985..990
                     /locus_tag="XbaI"
                     /label="XbaI"
                     /ApEinfo_label="XbaI"
                     /ApEinfo_fwdcolor="#00ff00"
                     /ApEinfo_revcolor="#00ff00"
                     /ApEinfo_graphicformat="arrow_data {{0 0.5 0 1 2 0 0 -1 0
                     -0.5} {} 0} width 5 offset 0"
     promoter        1311..1365
                     /locus_tag="Pbla from PMID: 6269053"
                     /label="Pbla from PMID: 6269053"
                     /ApEinfo_label="Pbla from PMID: 6269053"
                     /ApEinfo_fwdcolor="#66ccfe"
                     /ApEinfo_revcolor="#66ccfe"
                     /ApEinfo_graphicformat="arrow_data {{0 0.5 0 1 2 0 0 -1 0
                     -0.5} {} 0} width 5 offset 0"
     misc_feature    3391..4314
                     /locus_tag="Pantoea agglomerans GGPPS Synthase"
                     /label="Pantoea agglomerans GGPPS Synthase"
                     /ApEinfo_label="Pantoea agglomerans GGPPS Synthase"
                     /ApEinfo_fwdcolor="#66ffcb"
                     /ApEinfo_revcolor="#66ffcb"
                     /ApEinfo_graphicformat="arrow_data {{0 0.5 0 1 2 0 0 -1 0
                     -0.5} {} 0} width 5 offset 0"
     misc_feature    4377..5579
                     /locus_tag="type 2 isopentenyl-diphosphate
                     Delta-isomerase"
                     /label="type 2 isopentenyl-diphosphate Delta-isomerase"
                     /ApEinfo_label="type 2 isopentenyl-diphosphate
                     Delta-isomerase"
                     /ApEinfo_fwdcolor="#fefe0a"
                     /ApEinfo_revcolor="#fefe0a"
                     /ApEinfo_graphicformat="arrow_data {{0 0.5 0 1 2 0 0 -1 0
                     -0.5} {} 0} width 5 offset 0"
     misc_feature    7051..7980
                     /locus_tag=""crtB, phytoene/squalene synthase family
                     protein [Lamprocystis purpurea]""
                     /label=""crtB, phytoene/squalene synthase family protein
                     [Lamprocystis purpurea]""
                     /ApEinfo_label=""crtB, phytoene/squalene synthase family
                     protein [Lamprocystis purpurea]""
                     /ApEinfo_fwdcolor="#ccff66"
                     /ApEinfo_revcolor="#ccff66"
                     /ApEinfo_graphicformat="arrow_data {{0 0.5 0 1 2 0 0 -1 0
                     -0.5} {} 0} width 5 offset 0"
     misc_feature    5576..7054
                     /locus_tag=""crtI, phytoene desaturase [Lamprocystis
                     purpurea]""
                     /label=""crtI, phytoene desaturase [Lamprocystis
                     purpurea]""
                     /ApEinfo_label=""crtI, phytoene desaturase [Lamprocystis
                     purpurea]""
                     /ApEinfo_fwdcolor="cyan"
                     /ApEinfo_revcolor="green"
                     /ApEinfo_graphicformat="arrow_data {{0 0.5 0 1 2 0 0 -1 0
                     -0.5} {} 0} width 5 offset 0"
     misc_feature    complement(2304..2849)
                     /locus_tag="Ori_p15A"
                     /label="Ori_p15A"
                     /ApEinfo_label="Ori_p15A"
                     /ApEinfo_fwdcolor="#999998"
                     /ApEinfo_revcolor="#999998"
                     /ApEinfo_graphicformat="arrow_data {{0 0.5 0 1 2 0 0 -1 0
                     -0.5} {} 0} width 5 offset 0"
     misc_feature    90..818
                     /locus_tag="Arabidopsis thaliana isopentenyl
                     pyrophosphate:dimethylallyl pyrophosphate isomerase "
                     /label="Arabidopsis thaliana isopentenyl
                     pyrophosphate:dimethylallyl pyrophosphate isomerase "
                     /ApEinfo_label="Arabidopsis thaliana isopentenyl
                     pyrophosphate:dimethylallyl pyrophosphate isomerase "
                     /ApEinfo_fwdcolor="#fdcc65"
                     /ApEinfo_revcolor="#fdcc65"
                     /ApEinfo_graphicformat="arrow_data {{0 0.5 0 1 2 0 0 -1 0
                     -0.5} {} 0} width 5 offset 0"
     terminator      complement(1145..1188)
                     /locus_tag="terminator"
                     /label="terminator"
                     /ApEinfo_label="terminator"
                     /ApEinfo_fwdcolor="#D56B5B"
                     /ApEinfo_revcolor="#D56B5B"
                     /ApEinfo_graphicformat="arrow_data {{0 0.5 0 1 2 0 0 -1 0
                     -0.5} {} 0} width 5 offset 0"
     promoter        3232..3266
                     /locus_tag="Pcon promoter"
                     /label="Pcon promoter"
                     /ApEinfo_label="Pcon promoter"
                     /ApEinfo_fwdcolor="#ffff00"
                     /ApEinfo_revcolor="#ffff00"
                     /ApEinfo_graphicformat="arrow_data {{0 0.5 0 1 2 0 0 -1 0
                     -0.5} {} 0} width 5 offset 0"
     promoter        join(3133..3138,3156..3161,3168..3168)
                     /locus_tag="SLOW Promoter pattern J23109 - A"
                     /label="SLOW Promoter pattern J23109 - A"
                     /ApEinfo_label="SLOW Promoter pattern J23109 - A"
                     /ApEinfo_fwdcolor="LightSteelBlue"
                     /ApEinfo_revcolor="LightSteelBlue"
                     /ApEinfo_graphicformat="arrow_data {{0 0.5 0 1 2 0 0 -1 0
                     -0.5} {} 0} width 5 offset 0"
ORIGIN
        1 ggcactcgac cggaattatc gattaacttt attattaaaa attaaagagg tatatattaa
       61 tgtatcgatt aaataaggag gaataaacca tgtcgagatc tgcagctggt accgctatga
      121 cagatactaa agatgctggt atggatgctg ttcagagacg tctcatgttt gaggatgaat
      181 gcattcttgt tgatgaaact gatcgtgttg tggggcatga cagcaagtat aattgtcatc
      241 tgatggaaaa tattgaagcc aagaatttgc tgcacagggc ttttagtgta tttttattca
      301 actcgaagta tgagttgctt ctccagcaaa ggtcaaacac aaaggttacg ttccctctag
      361 tgtggactaa cacttgttgc agccatcctc tttaccgtga atcagagctt atccaggaca
      421 atgcactagg tgtgaggaat gctgcacaaa gaaagcttct cgatgagctt ggtattgtag
      481 ctgaagatgt accagtcgat gagttcactc ccttgggacg tatgctgtac aaggctcctt
      541 ctgatggcaa atggggagag catgaacttg attacttgct cttcatcgtg cgagacgtga
      601 aggttcaacc aaacccagat gaagtagctg agatcaagta tgtgagccgg gaagagctga
      661 aggagctggt gaagaaagca gatgcaggtg aggaaggttt gaaactgtca ccatggttca
      721 gattggtggt ggacaatttc ttgatgaagt ggtgggatca tgttgagaaa ggaactttgg
      781 ttgaagctat agacatgaaa accatccaca aactctgaac atcttttttt aaagttttta
      841 aatcaatcaa ctttctcttc atcattttta tcttttcgat gataataatt tgggatatgt
      901 gagacactta caaaacttcc aagcacctca ggcaataata aagtttgcgg ccgcgaattc
      961 ctgcagcccg ggggatccac tagttctaga gcggccgcca ccgcggtgga gctccagctt
     1021 ttgttccctt tagtgagggt taatttcgag cttggtggta gatcctctac gccggacgca
     1081 tcgtggccgg catcaccggc gccacaggtg cggttgctgg cgcctatatc gccgacatca
     1141 cccagaaatc atccttagcg aaagctaagg atttttttta tctgaaattc tgcctcgtga
     1201 tacgcctatt tttataggtt aatgtcatga taataatggt ttcttagacg tcaggtggca
     1261 cttttcgggg aaatgtgcgc ggaaccccta tttgtttatt tttctaaata cattcaaata
     1321 tgtatccgct catgagacaa taaccctgat aaatgcttca ataatattga aaaaggaaga
     1381 gtatgagtat tcaacatttc cgtgtcgccc ttattccctt ttttgcggca ttttgccttc
     1441 ctgtttttgc tcacccagaa acgctggtga aagtaaaaga tgctgaagat cagttgggtg
     1501 cacgagtggg ttacatcgaa ctggatctca acagcggtaa gatccttgag agttttcgcc
     1561 ccgaagaacg ttttccaatg atgagcactt ttaaagttct gctatgtggc gcggtattat
     1621 cccgtattga cgccgggcaa gagcaactcg gtcgccgcat acactattct cagaatgact
     1681 tggttgagta ctcaccagtc acagaaaagc atcttacgga tggcatgaca gtaagagaat
     1741 tatgcagtgc tgccataacc atgagtgata acactgcggc caacttactt ctgacaacga
     1801 tcggaggacc gaaggagcta accgcttttt tgcacaacat gggggatcat gtaactcgcc
     1861 ttgatcgttg ggaaccggag ctgaatgaag ccataccaaa cgacgagcgt gacaccacga
     1921 tgcctgtagc aatggcaaca acgttgcgca aactattaac tggcgaacta cttactctag
     1981 cttcccggca acaattaata gactggatgg aggcggataa agttgcagga ccacttctgc
     2041 gctcggccct tccggctggc tggtttattg ctgataaatc tggagccggt gagcgtggct
     2101 ctcgcggtat cattgcagca ctggggccag atggtaagcc ctcccgtatc gtagttatct
     2161 acacgacggg gagtcaggca actatggatg aacgaaatag acagatcgct gagataggtg
     2221 cctcactgat taagcattgg taattttttt aaggcagtta ttggtgccta gaaatatttt
     2281 atctgattaa taagatgatc ttcttgagat cgttttggtc tgcgcgtaat ctcttgctct
     2341 gaaaacgaaa aaaccgcctt gcagggcggt ttttcgaagg ttctctgagc taccaactct
     2401 ttgaaccgag gtaactggct tggaggagcg cagtcaccaa aacttgtcct ttcagtttag
     2461 ccttaaccgg cgcatgactt caagactaac tcctctaaat caattaccag tggctgctgc
     2521 cagtggtgct tttgcatgtc tttccgggtt ggactcaaga cgatagttac cggataaggc
     2581 gcagcggtcg gactgaacgg ggggttcgtg catacagtcc agcttggagc gaactgccta
     2641 cccggaactg agtgtcaggc gtggaatgag acaaacgcgg ccataacagc ggaatgacac
     2701 cggtaaaccg aaaggcagga acaggagagc gcacgaggga gccgccaggg ggaaacgcct
     2761 ggtatcttta tagtcctgtc gggtttcgcc accactgatt tgagcgtcag atttcgtgat
     2821 gcttgtcagg ggggcggagc ctatggaaaa acggctttgc cgcggccctc tcacttccct
     2881 gttaagtatc ttcctggcat cttccaggaa atctccgccc cgttcgtaag ccatttccgc
     2941 tcgccgcagt cgaacgaccg agcgtagcga gtcagtgagc gaggaagcgg aatatatcct
     3001 gtatcacata ttctgctgac gcaccggtgc agcctttttt ctcctgccac atgaagcact
     3061 tcactgacac cctcatcagt gccaacatag taagccagta tacactccgc tacagccacg
     3121 tatcgccaga tgtttacatt taatgataat gtattgactg taacagaagg atctaaaata
     3181 actctatcaa tgatagagtg tcaacaaaaa ttaggaatta actgtgagac cttgacggct
     3241 agctcagtcc taggtacagt gctagctact agagaaggca cagcatctca tgcttcgcac
     3301 aatgtaaaac tgcttcagaa cctggcgaga gctatccgcg cggtctacgg ttaactgata
     3361 ctaaaagaca attcagcggg taaccttgca atggtgagtg gcagtaaagc gggcgtttcg
     3421 cctcatcgcg aaatagaagt aatgagacaa tccattgacg atcacctggc tggcctgtta
     3481 cctgaaaccg acagccagga tatcgtcagc cttgcgatgc gtgaaggcgt catggcaccc
     3541 ggtaaacgga tccgtccgct gctgatgctg ctggccgccc gcgacctccg ctaccagggc
     3601 agtatgccta cgctgctcga tctcgcctgc gccgttgaac tgacccatac cgcgtcgctg
     3661 atgctcgacg acatgccctg catggacaac gccgagctgc gccgcggtca gcccactacc
     3721 cacaaaaaat ttggtgagag cgtggcgatc cttgcctccg ttgggctgct ctctaaagcc
     3781 tttggtctga tcgccgccac cggcgatctg ccgggggaga ggcgtgccca ggcggtcaac
     3841 gagctctcta ccgccgtggg cgtgcagggc ctggtactgg ggcagtttcg cgatcttaac
     3901 gatgccgccc tcgaccgtac ccctgacgct atcctcagca ccaaccacct caagaccggc
     3961 attctgttca gcgcgatgct gcagatcgtc gccattgctt ccgcctcgtc gccgagcacg
     4021 cgagagacgc tgcacgcctt cgccctcgac ttcggccagg cgtttcaact gctggacgat
     4081 ctgcgtgacg atcacccgga aaccggtaaa gatcgcaata aggacgcggg aaaatcgacg
     4141 ctggtcaacc ggctgggcgc agacgcggcc cggcaaaagc tgcgcgagca tattgattcc
     4201 gccgacaaac acctcacttt tgcctgtccg cagggcggcg ccatccgaca gtttatgcat
     4261 ctgtggtttg gccatcacct tgccgactgg tcaccggtca tgaaaatcgc ctgataccgc
     4321 ccttttgggt tcaagcagta cataacgatg gaaccacatt acaggagtag tgatgaatga
     4381 aggacgagcg ccttgttcag cgtaagaacg atcatctgga tatcgttctc gacccccgtc
     4441 gcgccgtaac tcaggctagc gcaggttttg agcgctggcg ctttacccac tgcgccctgc
     4501 cagagctgaa ttttagcgac atcacgctgg aaaccacctt cctgaatcgg cagctacagg
     4561 ctccgctgct gatcagctcc atgaccggcg gcgttgagcg ctcgcgccat atcaaccgcc
     4621 acctcgccga ggcggcgcag gtgctaaaaa ttgcgatggg ggtgggctcc cagcgcgtcg
     4681 ccattgagag cgacgcgggc ttagggctgg ataaaaccct gcggcagctg gctccggacg
     4741 tgccgctgct ggcgaacctc ggcgcggcgc agctgaccgg cagaaaaggt attgattacg
     4801 cccgacgggc cgtggagatg atcgaggcgg atgcgctgat tgtgcaccta aacccgctgc
     4861 aggaggcgct acagcccggc ggcgatcgcg actggcgcgg acggctggcg gctattgaaa
     4921 ctctggtccg cgagctgccc gttccgctgg tggtgaaaga ggtgggagcc ggtatctccc
     4981 gaaccgtggc cgggcagctg atcgatgccg gcgttaccgt gattgacgtc gcgggcgcgg
     5041 gcggcaccag ctgggccgcc gttgaaggcg agcgggcggc caccgagcag cagcgcagcg
     5101 tggccaacgt ctttgccgac tgggggatcc ccaccgctga ggcgctggtt gacattgccg
     5161 aggcctggcc gcagatgccc cttattgcct cgggaatgcg ggctgggcta tttcacccta
     5221 ccactggcta ttcgctgccg ctggcggtgg cccttgccga cgcgattgcc gacagcccgc
     5281 ggctgggcag cgttccgctc tatcagctca cccggcagtt tgccgaacgc cactggcgca
     5341 ggcagggatt cttccgcctg ctgaaccgga tgcttttcct ggccgggcgc gaggagaacc
     5401 gctggcgggt gatgcagcgc ttttatgggc tgccggagcc caccgtagag cgcttttacg
     5461 ccggtcggct ctctctcttt gataaggccc gcattttgac gggcaagcca ccggttccgc
     5521 tgggcgaagc ctggcgggcg gcgctgaacc attttcctga cagacgagat aaaggatgaa
     5581 aaaaaccgtt gtgattggcg caggctttgg tggcctggcg ctggcgattc gcctgcaggc
     5641 ggcagggatc ccaaccgtac tgctggagca gcgggacaag cccggcggtc gggcctacgt
     5701 ctggcatgac cagggcttta cctttgacgc cgggccgacg gtgatcaccg atcctaccgc
     5761 gcttgaggcg ctgttcaccc tggccggcag gcgcatggag gattacgtca ggctgctgcc
     5821 ggtaaaaccc ttctaccgac tctgctggga gtccgggaag accctcgact atgctaacga
     5881 cagcgccgag cttgaggcgc agattaccca gttcaacccc cgcgacgtcg agggctaccg
     5941 gcgctttctg gcttactccc aggcggtatt ccaggaggga tatttgcgcc tcggcagcgt
     6001 gccgttcctc tcttttcgcg acatgctgcg cgccgggccg cagctgctta agctccaggc
     6061 gtggcagagc gtctaccagt cggtttcgcg ctttattgag gatgagcatc tgcggcaggc
     6121 cttctcgttc cactccctgc tggtaggcgg caaccccttc accacctcgt ccatctacac
     6181 cctgatccac gcccttgagc gggagtgggg ggtctggttc cctgagggcg gcaccggggc
     6241 gctggtgaac ggcatggtga agctgtttac cgatctgggc ggggagatcg aactcaacgc
     6301 ccgggtcgaa gagctggtgg tggccgataa ccgcgtaagc caggtccggc tggcggatgg
     6361 tcggatcttt gacaccgacg ccgtagcctc gaacgctgac gtggtgaaca cctataaaaa
     6421 gctgctcggc caccatccgg tggggcagaa gcgggcggca gcgctggagc gcaagagcat
     6481 gagcaactcg ctgtttgtgc tctacttcgg cctgaaccag cctcattccc agctggcgca
     6541 ccataccatc tgttttggtc cccgctaccg ggagctgatc gacgagatct ttaccggcag
     6601 cgcgctggcg gatgacttct cgctctacct gcactcgccc tgcgtgaccg atccctcgct
     6661 cgcgcctccc ggctgcgcca gcttctacgt gctggccccg gtgccgcatc ttggcaacgc
     6721 gccgctggac tgggcgcagg aggggccgaa gctgcgcgac cgcatctttg actaccttga
     6781 agagcgctat atgcccggcc tgcgtagcca gctggtgacc cagcggatct ttaccccggc
     6841 agacttccac gacacgctgg atgcgcatct gggatcggcc ttctccatcg agccgctgct
     6901 gacccaaagc gcctggttcc gcccgcacaa ccgcgacagc gacattgcca acctctacct
     6961 ggtgggcgca ggtactcacc ctggggcggg cattcctggc gtagtggcct cggcgaaagc
     7021 caccgccagc ctgatgattg aggatctgca atgagccaac cgccgctgct tgaccacgcc
     7081 acgcagacca tggccaacgg ctcgaaaagt tttgccaccg ctgcgaagct gttcgacccg
     7141 gccacccgcc gtagcgtgct gatgctctac acctggtgcc gccactgcga tgacgtcatt
     7201 gacgaccaga cccacggctt cgccagcgag gccgcggcgg aggaggaggc cacccagcgc
     7261 ctggcccggc tgcgcacgct gaccctggcg gcgtttgaag gggccgagat gcaggatccg
     7321 gccttcgctg cctttcagga ggtggcgctg acccacggta ttacgccccg catggcgctc
     7381 gatcacctcg acggctttgc gatggacgtg gctcagaccc gctatgtcac ctttgaggat
     7441 acgctgcgct actgctatca cgtggcgggc gtggtgggtc tgatgatggc cagggtgatg
     7501 ggcgtgcggg atgagcgggt gctggatcgc gcctgcgatc tggggctggc cttccagctg
     7561 acgaatatcg cccgggatat tattgacgat gcggctattg accgctgcta tctgcccgcc
     7621 gagtggctgc aggatgccgg gctgaccccg gagaactatg ccgcgcggga gaatcgggcc
     7681 gcgctggcgc gggtggcgga gcggcttatt gatgccgcag agccgtacta catctcctcc
     7741 caggccgggc tacacgatct gccgccgcgc tgcgcctggg cgatcgccac cgcccgcagc
     7801 gtctaccggg agatcggtat taaggtaaaa gcggcgggag gcagcgcctg ggatcgccgc
     7861 cagcacacca gcaaaggtga aaaaattgcc atgctgatgg cggcaccggg gcaggttatt
     7921 cgggcgaaga cgacgagggt gacgccgcgt ccggccggtc tttggcagcg tcccgtttag
     7981 gcgggcggcc atgacgttca cgcaggatcg cctgctgtgt g 
//
