# Supplementary material for: Enabling AI in synthetic biology through Construction File specification
Source: PLoS One. 2023 Nov 13;18(11):e0294469. doi: 10.1371/journal.pone.0294469 (PMC10642840; doi:10.1371/journal.pone.0294469)
Supplement: S1 File — This ZIP file contains all essential supporting documents, including specification documents, chats, movies, Construction Files, and sequences, as referenced in the main text. A detailed description of contents is provided in the accompanying README.txt. (ZIP) [file pone.0294469.s001.zip › S1_CF_Supplementa/Examples/Lycopene2/Expected Products/pLYC11_expected.seq]

LOCUS       pLYC11_expected         7944 bp    DNA        linear       15-JUN-2023
DEFINITION  .
ACCESSION   
VERSION     
SOURCE      .
  ORGANISM  .
COMMENT     
COMMENT     
COMMENT     ApEinfo:methylated:1
FEATURES             Location/Qualifiers
     primer_bind     complement(1025..1044)
                     /locus_tag="T3"
                     /label="T3"
                     /ApEinfo_label="T3"
                     /ApEinfo_fwdcolor="cyan"
                     /ApEinfo_revcolor="cyan"
                     /ApEinfo_graphicformat="arrow_data {{0 0.5 0 1 2 0 0 -1 0
                     -0.5} {} 0} width 5 offset 0"
     primer_bind     complement(1105..1126)
                     /locus_tag="CA998"
                     /label="CA998"
                     /ApEinfo_label="CA998"
                     /ApEinfo_fwdcolor="#9bd1f9"
                     /ApEinfo_revcolor="#9bd1f9"
                     /ApEinfo_graphicformat="arrow_data {{0 0.5 0 1 2 0 0 -1 0
                     -0.5} {} 0} width 5 offset 0"
     promoter        join(3036..3055,3062..3078,3085..3090)
                     /locus_tag="Pcon from family TP17"
                     /label="Pcon from family TP17"
                     /ApEinfo_label="Pcon from family TP17"
                     /ApEinfo_fwdcolor="BlanchedAlmond"
                     /ApEinfo_revcolor="BlanchedAlmond"
                     /ApEinfo_graphicformat="arrow_data {{0 0.5 0 1 2 0 0 -1 0
                     -0.5} {} 0} width 5 offset 0"
     misc_feature    complement(2195..3035)
                     /locus_tag="p15A origin"
                     /label="p15A origin"
                     /ApEinfo_label="p15A origin"
                     /ApEinfo_fwdcolor="#956a92"
                     /ApEinfo_revcolor="#956a92"
                     /ApEinfo_graphicformat="arrow_data {{0 0.5 0 1 2 0 0 -1 0
                     -0.5} {} 0} width 5 offset 0"
     CDS             1306..2166
                     /locus_tag="Bla"
                     /label="Bla"
                     /ApEinfo_label="Bla"
                     /ApEinfo_fwdcolor="#ff9c93"
                     /ApEinfo_revcolor="#ff9c93"
                     /ApEinfo_graphicformat="arrow_data {{0 0.5 0 1 2 0 0 -1 0
                     -0.5} {} 0} width 5 offset 0"
     restriction_sitecomplement(join(3144..3147,3149..3154))
                     /locus_tag="BsaI"
                     /label="BsaI"
                     /ApEinfo_label="BsaI"
                     /ApEinfo_fwdcolor="#c9cc9d"
                     /ApEinfo_revcolor="#c9cc9d"
                     /ApEinfo_graphicformat="arrow_data {{0 0.5 0 1 2 0 0 -1 0
                     -0.5} {} 0} width 5 offset 0"
     restriction_sitejoin(2346..2351,2360..2361)
                     /locus_tag="BseRI"
                     /label="BseRI"
                     /ApEinfo_label="BseRI"
                     /ApEinfo_fwdcolor="#9ac688"
                     /ApEinfo_revcolor="#9ac688"
                     /ApEinfo_graphicformat="arrow_data {{0 0.5 0 1 2 0 0 -1 0
                     -0.5} {} 0} width 5 offset 0"
     restriction_sitejoin(5314..5319,5328..5329)
                     /locus_tag="BseRI(1)"
                     /label="BseRI(1)"
                     /ApEinfo_label="BseRI"
                     /ApEinfo_fwdcolor="#9ac688"
                     /ApEinfo_revcolor="#9ac688"
                     /ApEinfo_graphicformat="arrow_data {{0 0.5 0 1 2 0 0 -1 0
                     -0.5} {} 0} width 5 offset 0"
     restriction_sitejoin(7163..7168,7177..7178)
                     /locus_tag="BseRI(2)"
                     /label="BseRI(2)"
                     /ApEinfo_label="BseRI"
                     /ApEinfo_fwdcolor="#9ac688"
                     /ApEinfo_revcolor="#9ac688"
                     /ApEinfo_graphicformat="arrow_data {{0 0.5 0 1 2 0 0 -1 0
                     -0.5} {} 0} width 5 offset 0"
     restriction_sitejoin(7166..7171,7180..7181)
                     /locus_tag="BseRI(3)"
                     /label="BseRI(3)"
                     /ApEinfo_label="BseRI"
                     /ApEinfo_fwdcolor="#9ac688"
                     /ApEinfo_revcolor="#9ac688"
                     /ApEinfo_graphicformat="arrow_data {{0 0.5 0 1 2 0 0 -1 0
                     -0.5} {} 0} width 5 offset 0"
     restriction_sitecomplement(join(2403..2404,2413..2418))
                     /locus_tag="BseRI(4)"
                     /label="BseRI(4)"
                     /ApEinfo_label="BseRI"
                     /ApEinfo_fwdcolor="#9ac688"
                     /ApEinfo_revcolor="#9ac688"
                     /ApEinfo_graphicformat="arrow_data {{0 0.5 0 1 2 0 0 -1 0
                     -0.5} {} 0} width 5 offset 0"
     restriction_sitecomplement(join(7647..7648,7657..7662))
                     /locus_tag="BseRI(5)"
                     /label="BseRI(5)"
                     /ApEinfo_label="BseRI"
                     /ApEinfo_fwdcolor="#9ac688"
                     /ApEinfo_revcolor="#9ac688"
                     /ApEinfo_graphicformat="arrow_data {{0 0.5 0 1 2 0 0 -1 0
                     -0.5} {} 0} width 5 offset 0"
     restriction_sitejoin(159..164,166..169)
                     /locus_tag="BsmBI"
                     /label="BsmBI"
                     /ApEinfo_label="BsmBI"
                     /ApEinfo_fwdcolor="#c959ff"
                     /ApEinfo_revcolor="#c959ff"
                     /ApEinfo_graphicformat="arrow_data {{0 0.5 0 1 2 0 0 -1 0
                     -0.5} {} 0} width 5 offset 0"
     restriction_sitecomplement(join(150..153,155..160))
                     /locus_tag="BsmBI(1)"
                     /label="BsmBI(1)"
                     /ApEinfo_label="BsmBI"
                     /ApEinfo_fwdcolor="#c959ff"
                     /ApEinfo_revcolor="#c959ff"
                     /ApEinfo_graphicformat="arrow_data {{0 0.5 0 1 2 0 0 -1 0
                     -0.5} {} 0} width 5 offset 0"
     restriction_sitecomplement(join(587..590,592..597))
                     /locus_tag="BsmBI(2)"
                     /label="BsmBI(2)"
                     /ApEinfo_label="BsmBI"
                     /ApEinfo_fwdcolor="#c959ff"
                     /ApEinfo_revcolor="#c959ff"
                     /ApEinfo_graphicformat="arrow_data {{0 0.5 0 1 2 0 0 -1 0
                     -0.5} {} 0} width 5 offset 0"
     restriction_sitecomplement(join(3942..3945,3947..3952))
                     /locus_tag="BsmBI(3)"
                     /label="BsmBI(3)"
                     /ApEinfo_label="BsmBI"
                     /ApEinfo_fwdcolor="#c959ff"
                     /ApEinfo_revcolor="#c959ff"
                     /ApEinfo_graphicformat="arrow_data {{0 0.5 0 1 2 0 0 -1 0
                     -0.5} {} 0} width 5 offset 0"
     restriction_site955..960
                     /locus_tag="EcoRI"
                     /label="EcoRI"
                     /ApEinfo_label="EcoRI"
                     /ApEinfo_fwdcolor="lime"
                     /ApEinfo_revcolor="lime"
                     /ApEinfo_graphicformat="arrow_data {{0 0.5 0 1 2 0 0 -1 0
                     -0.5} {} 0} width 5 offset 0"
     restriction_site973..978
                     /locus_tag="BamHI"
                     /label="BamHI"
                     /ApEinfo_label="BamHI"
                     /ApEinfo_fwdcolor="#00ff00"
                     /ApEinfo_revcolor="#00ff00"
                     /ApEinfo_graphicformat="arrow_data {{0 0.5 0 1 2 0 0 -1 0
                     -0.5} {} 0} width 5 offset 0"
     restriction_site3471..3476
                     /locus_tag="BamHI(1)"
                     /label="BamHI(1)"
                     /ApEinfo_label="BamHI"
                     /ApEinfo_fwdcolor="#00ff00"
                     /ApEinfo_revcolor="#00ff00"
                     /ApEinfo_graphicformat="arrow_data {{0 0.5 0 1 2 0 0 -1 0
                     -0.5} {} 0} width 5 offset 0"
     restriction_site5048..5053
                     /locus_tag="BamHI(2)"
                     /label="BamHI(2)"
                     /ApEinfo_label="BamHI"
                     /ApEinfo_fwdcolor="#00ff00"
                     /ApEinfo_revcolor="#00ff00"
                     /ApEinfo_graphicformat="arrow_data {{0 0.5 0 1 2 0 0 -1 0
                     -0.5} {} 0} width 5 offset 0"
     restriction_site5569..5574
                     /locus_tag="BamHI(3)"
                     /label="BamHI(3)"
                     /ApEinfo_label="BamHI"
                     /ApEinfo_fwdcolor="#00ff00"
                     /ApEinfo_revcolor="#00ff00"
                     /ApEinfo_graphicformat="arrow_data {{0 0.5 0 1 2 0 0 -1 0
                     -0.5} {} 0} width 5 offset 0"
     restriction_site7237..7242
                     /locus_tag="BamHI(4)"
                     /label="BamHI(4)"
                     /ApEinfo_label="BamHI"
                     /ApEinfo_fwdcolor="#00ff00"
                     /ApEinfo_revcolor="#00ff00"
                     /ApEinfo_graphicformat="arrow_data {{0 0.5 0 1 2 0 0 -1 0
                     -0.5} {} 0} width 5 offset 0"
     restriction_site96..101
                     /locus_tag="BglII"
                     /label="BglII"
                     /ApEinfo_label="BglII"
                     /ApEinfo_fwdcolor="#00ff00"
                     /ApEinfo_revcolor="#00ff00"
                     /ApEinfo_graphicformat="arrow_data {{0 0.5 0 1 2 0 0 -1 0
                     -0.5} {} 0} width 5 offset 0"
     restriction_site6508..6513
                     /locus_tag="BglII(1)"
                     /label="BglII(1)"
                     /ApEinfo_label="BglII"
                     /ApEinfo_fwdcolor="#00ff00"
                     /ApEinfo_revcolor="#00ff00"
                     /ApEinfo_graphicformat="arrow_data {{0 0.5 0 1 2 0 0 -1 0
                     -0.5} {} 0} width 5 offset 0"
     restriction_site979..984
                     /locus_tag="SpeI"
                     /label="SpeI"
                     /ApEinfo_label="SpeI"
                     /ApEinfo_fwdcolor="#00ff00"
                     /ApEinfo_revcolor="#00ff00"
                     /ApEinfo_graphicformat="arrow_data {{0 0.5 0 1 2 0 0 -1 0
                     -0.5} {} 0} width 5 offset 0"
     restriction_site985..990
                     /locus_tag="XbaI"
                     /label="XbaI"
                     /ApEinfo_label="XbaI"
                     /ApEinfo_fwdcolor="#00ff00"
                     /ApEinfo_revcolor="#00ff00"
                     /ApEinfo_graphicformat="arrow_data {{0 0.5 0 1 2 0 0 -1 0
                     -0.5} {} 0} width 5 offset 0"
     promoter        1234..1288
                     /locus_tag="Pbla from PMID: 6269053"
                     /label="Pbla from PMID: 6269053"
                     /ApEinfo_label="Pbla from PMID: 6269053"
                     /ApEinfo_fwdcolor="#66ccfe"
                     /ApEinfo_revcolor="#66ccfe"
                     /ApEinfo_graphicformat="arrow_data {{0 0.5 0 1 2 0 0 -1 0
                     -0.5} {} 0} width 5 offset 0"
     misc_feature    3314..4237
                     /locus_tag="Pantoea agglomerans GGPPS Synthase"
                     /label="Pantoea agglomerans GGPPS Synthase"
                     /ApEinfo_label="Pantoea agglomerans GGPPS Synthase"
                     /ApEinfo_fwdcolor="#66ffcb"
                     /ApEinfo_revcolor="#66ffcb"
                     /ApEinfo_graphicformat="arrow_data {{0 0.5 0 1 2 0 0 -1 0
                     -0.5} {} 0} width 5 offset 0"
     misc_feature    4300..5502
                     /locus_tag="type 2 isopentenyl-diphosphate
                     Delta-isomerase"
                     /label="type 2 isopentenyl-diphosphate Delta-isomerase"
                     /ApEinfo_label="type 2 isopentenyl-diphosphate
                     Delta-isomerase"
                     /ApEinfo_fwdcolor="#fefe0a"
                     /ApEinfo_revcolor="#fefe0a"
                     /ApEinfo_graphicformat="arrow_data {{0 0.5 0 1 2 0 0 -1 0
                     -0.5} {} 0} width 5 offset 0"
     misc_feature    6974..7903
                     /locus_tag=""crtB, phytoene/squalene synthase family
                     protein [Lamprocystis purpurea]""
                     /label=""crtB, phytoene/squalene synthase family protein
                     [Lamprocystis purpurea]""
                     /ApEinfo_label=""crtB, phytoene/squalene synthase family
                     protein [Lamprocystis purpurea]""
                     /ApEinfo_fwdcolor="#ccff66"
                     /ApEinfo_revcolor="#ccff66"
                     /ApEinfo_graphicformat="arrow_data {{0 0.5 0 1 2 0 0 -1 0
                     -0.5} {} 0} width 5 offset 0"
     misc_feature    5499..6977
                     /locus_tag=""crtI, phytoene desaturase [Lamprocystis
                     purpurea]""
                     /label=""crtI, phytoene desaturase [Lamprocystis
                     purpurea]""
                     /ApEinfo_label=""crtI, phytoene desaturase [Lamprocystis
                     purpurea]""
                     /ApEinfo_fwdcolor="cyan"
                     /ApEinfo_revcolor="green"
                     /ApEinfo_graphicformat="arrow_data {{0 0.5 0 1 2 0 0 -1 0
                     -0.5} {} 0} width 5 offset 0"
     misc_feature    complement(2227..2772)
                     /locus_tag="Ori_p15A"
                     /label="Ori_p15A"
                     /ApEinfo_label="Ori_p15A"
                     /ApEinfo_fwdcolor="#999998"
                     /ApEinfo_revcolor="#999998"
                     /ApEinfo_graphicformat="arrow_data {{0 0.5 0 1 2 0 0 -1 0
                     -0.5} {} 0} width 5 offset 0"
     misc_feature    90..818
                     /locus_tag="Arabidopsis thaliana isopentenyl
                     pyrophosphate:dimethylallyl pyrophosphate isomerase "
                     /label="Arabidopsis thaliana isopentenyl
                     pyrophosphate:dimethylallyl pyrophosphate isomerase "
                     /ApEinfo_label="Arabidopsis thaliana isopentenyl
                     pyrophosphate:dimethylallyl pyrophosphate isomerase "
                     /ApEinfo_fwdcolor="#fdcc65"
                     /ApEinfo_revcolor="#fdcc65"
                     /ApEinfo_graphicformat="arrow_data {{0 0.5 0 1 2 0 0 -1 0
                     -0.5} {} 0} width 5 offset 0"
     terminator      complement(1068..1111)
                     /locus_tag="terminator"
                     /label="terminator"
                     /ApEinfo_label="terminator"
                     /ApEinfo_fwdcolor="#D56B5B"
                     /ApEinfo_revcolor="#D56B5B"
                     /ApEinfo_graphicformat="arrow_data {{0 0.5 0 1 2 0 0 -1 0
                     -0.5} {} 0} width 5 offset 0"
     promoter        3155..3189
                     /locus_tag="Pcon promoter"
                     /label="Pcon promoter"
                     /ApEinfo_label="Pcon promoter"
                     /ApEinfo_fwdcolor="#ffff00"
                     /ApEinfo_revcolor="#ffff00"
                     /ApEinfo_graphicformat="arrow_data {{0 0.5 0 1 2 0 0 -1 0
                     -0.5} {} 0} width 5 offset 0"
     promoter        join(3056..3061,3079..3084,3091..3091)
                     /locus_tag="SLOW Promoter pattern J23109 - A"
                     /label="SLOW Promoter pattern J23109 - A"
                     /ApEinfo_label="SLOW Promoter pattern J23109 - A"
                     /ApEinfo_fwdcolor="LightSteelBlue"
                     /ApEinfo_revcolor="LightSteelBlue"
                     /ApEinfo_graphicformat="arrow_data {{0 0.5 0 1 2 0 0 -1 0
                     -0.5} {} 0} width 5 offset 0"
ORIGIN
        1 ggcactcgac cggaattatc gattaacttt attattaaaa attaaagagg tatatattaa
       61 tgtatcgatt aaataaggag gaataaacca tgtcgagatc tgcagctggt accgctatga
      121 cagatactaa agatgctggt atggatgctg ttcagagacg tctcatgttt gaggatgaat
      181 gcattcttgt tgatgaaact gatcgtgttg tggggcatga cagcaagtat aattgtcatc
      241 tgatggaaaa tattgaagcc aagaatttgc tgcacagggc ttttagtgta tttttattca
      301 actcgaagta tgagttgctt ctccagcaaa ggtcaaacac aaaggttacg ttccctctag
      361 tgtggactaa cacttgttgc agccatcctc tttaccgtga atcagagctt atccaggaca
      421 atgcactagg tgtgaggaat gctgcacaaa gaaagcttct cgatgagctt ggtattgtag
      481 ctgaagatgt accagtcgat gagttcactc ccttgggacg tatgctgtac aaggctcctt
      541 ctgatggcaa atggggagag catgaacttg attacttgct cttcatcgtg cgagacgtga
      601 aggttcaacc aaacccagat gaagtagctg agatcaagta tgtgagccgg gaagagctga
      661 aggagctggt gaagaaagca gatgcaggtg aggaaggttt gaaactgtca ccatggttca
      721 gattggtggt ggacaatttc ttgatgaagt ggtgggatca tgttgagaaa ggaactttgg
      781 ttgaagctat agacatgaaa accatccaca aactctgaac atcttttttt aaagttttta
      841 aatcaatcaa ctttctcttc atcattttta tcttttcgat gataataatt tgggatatgt
      901 gagacactta caaaacttcc aagcacctca ggcaataata aagtttgcgg ccgcgaattc
      961 ctgcagcccg ggggatccac tagttctaga gcggccgcca ccgcggtgga gctccagctt
     1021 ttgttccctt tagtgagggt taatttcgag cttgccgaca tcacccagaa atcatcctta
     1081 gcgaaagcta aggatttttt ttatctgaaa ttctgcctcg tgatacgcct atttttatag
     1141 gttaatgtca tgataataat ggtttcttag acgtcaggtg gcacttttcg gggaaatgtg
     1201 cgcggaaccc ctatttgttt atttttctaa atacattcaa atatgtatcc gctcatgaga
     1261 caataaccct gataaatgct tcaataatat tgaaaaagga agagtatgag tattcaacat
     1321 ttccgtgtcg cccttattcc cttttttgcg gcattttgcc ttcctgtttt tgctcaccca
     1381 gaaacgctgg tgaaagtaaa agatgctgaa gatcagttgg gtgcacgagt gggttacatc
     1441 gaactggatc tcaacagcgg taagatcctt gagagttttc gccccgaaga acgttttcca
     1501 atgatgagca cttttaaagt tctgctatgt ggcgcggtat tatcccgtat tgacgccggg
     1561 caagagcaac tcggtcgccg catacactat tctcagaatg acttggttga gtactcacca
     1621 gtcacagaaa agcatcttac ggatggcatg acagtaagag aattatgcag tgctgccata
     1681 accatgagtg ataacactgc ggccaactta cttctgacaa cgatcggagg accgaaggag
     1741 ctaaccgctt ttttgcacaa catgggggat catgtaactc gccttgatcg ttgggaaccg
     1801 gagctgaatg aagccatacc aaacgacgag cgtgacacca cgatgcctgt agcaatggca
     1861 acaacgttgc gcaaactatt aactggcgaa ctacttactc tagcttcccg gcaacaatta
     1921 atagactgga tggaggcgga taaagttgca ggaccacttc tgcgctcggc ccttccggct
     1981 ggctggttta ttgctgataa atctggagcc ggtgagcgtg gctctcgcgg tatcattgca
     2041 gcactggggc cagatggtaa gccctcccgt atcgtagtta tctacacgac ggggagtcag
     2101 gcaactatgg atgaacgaaa tagacagatc gctgagatag gtgcctcact gattaagcat
     2161 tggtaatttt tttaaggcag ttattggtgc ctagaaatat tttatctgat taataagatg
     2221 atcttcttga gatcgttttg gtctgcgcgt aatctcttgc tctgaaaacg aaaaaaccgc
     2281 cttgcagggc ggtttttcga aggttctctg agctaccaac tctttgaacc gaggtaactg
     2341 gcttggagga gcgcagtcac caaaacttgt cctttcagtt tagccttaac cggcgcatga
     2401 cttcaagact aactcctcta aatcaattac cagtggctgc tgccagtggt gcttttgcat
     2461 gtctttccgg gttggactca agacgatagt taccggataa ggcgcagcgg tcggactgaa
     2521 cggggggttc gtgcatacag tccagcttgg agcgaactgc ctacccggaa ctgagtgtca
     2581 ggcgtggaat gagacaaacg cggccataac agcggaatga caccggtaaa ccgaaaggca
     2641 ggaacaggag agcgcacgag ggagccgcca gggggaaacg cctggtatct ttatagtcct
     2701 gtcgggtttc gccaccactg atttgagcgt cagatttcgt gatgcttgtc aggggggcgg
     2761 agcctatgga aaaacggctt tgccgcggcc ctctcacttc cctgttaagt atcttcctgg
     2821 catcttccag gaaatctccg ccccgttcgt aagccatttc cgctcgccgc agtcgaacga
     2881 ccgagcgtag cgagtcagtg agcgaggaag cggaatatat cctgtatcac atattctgct
     2941 gacgcaccgg tgcagccttt tttctcctgc cacatgaagc acttcactga caccctcatc
     3001 agtgccaaca tagtaagcca gtatacactc cgctacagcc acgtatcgcc agatgtttac
     3061 atttaatgat aatgtattga ctgtaacaga aggatctaaa ataactctat caatgataga
     3121 gtgtcaacaa aaattaggaa ttaactgtga gaccttgacg gctagctcag tcctaggtac
     3181 agtgctagct actagagaag gcacagcatc tcatgcttcg cacaatgtaa aactgcttca
     3241 gaacctggcg agagctatcc gcgcggtcta cggttaactg atactaaaag acaattcagc
     3301 gggtaacctt gcaatggtga gtggcagtaa agcgggcgtt tcgcctcatc gcgaaataga
     3361 agtaatgaga caatccattg acgatcacct ggctggcctg ttacctgaaa ccgacagcca
     3421 ggatatcgtc agccttgcga tgcgtgaagg cgtcatggca cccggtaaac ggatccgtcc
     3481 gctgctgatg ctgctggccg cccgcgacct ccgctaccag ggcagtatgc ctacgctgct
     3541 cgatctcgcc tgcgccgttg aactgaccca taccgcgtcg ctgatgctcg acgacatgcc
     3601 ctgcatggac aacgccgagc tgcgccgcgg tcagcccact acccacaaaa aatttggtga
     3661 gagcgtggcg atccttgcct ccgttgggct gctctctaaa gcctttggtc tgatcgccgc
     3721 caccggcgat ctgccggggg agaggcgtgc ccaggcggtc aacgagctct ctaccgccgt
     3781 gggcgtgcag ggcctggtac tggggcagtt tcgcgatctt aacgatgccg ccctcgaccg
     3841 tacccctgac gctatcctca gcaccaacca cctcaagacc ggcattctgt tcagcgcgat
     3901 gctgcagatc gtcgccattg cttccgcctc gtcgccgagc acgcgagaga cgctgcacgc
     3961 cttcgccctc gacttcggcc aggcgtttca actgctggac gatctgcgtg acgatcaccc
     4021 ggaaaccggt aaagatcgca ataaggacgc gggaaaatcg acgctggtca accggctggg
     4081 cgcagacgcg gcccggcaaa agctgcgcga gcatattgat tccgccgaca aacacctcac
     4141 ttttgcctgt ccgcagggcg gcgccatccg acagtttatg catctgtggt ttggccatca
     4201 ccttgccgac tggtcaccgg tcatgaaaat cgcctgatac cgcccttttg ggttcaagca
     4261 gtacataacg atggaaccac attacaggag tagtgatgaa tgaaggacga gcgccttgtt
     4321 cagcgtaaga acgatcatct ggatatcgtt ctcgaccccc gtcgcgccgt aactcaggct
     4381 agcgcaggtt ttgagcgctg gcgctttacc cactgcgccc tgccagagct gaattttagc
     4441 gacatcacgc tggaaaccac cttcctgaat cggcagctac aggctccgct gctgatcagc
     4501 tccatgaccg gcggcgttga gcgctcgcgc catatcaacc gccacctcgc cgaggcggcg
     4561 caggtgctaa aaattgcgat gggggtgggc tcccagcgcg tcgccattga gagcgacgcg
     4621 ggcttagggc tggataaaac cctgcggcag ctggctccgg acgtgccgct gctggcgaac
     4681 ctcggcgcgg cgcagctgac cggcagaaaa ggtattgatt acgcccgacg ggccgtggag
     4741 atgatcgagg cggatgcgct gattgtgcac ctaaacccgc tgcaggaggc gctacagccc
     4801 ggcggcgatc gcgactggcg cggacggctg gcggctattg aaactctggt ccgcgagctg
     4861 cccgttccgc tggtggtgaa agaggtggga gccggtatct cccgaaccgt ggccgggcag
     4921 ctgatcgatg ccggcgttac cgtgattgac gtcgcgggcg cgggcggcac cagctgggcc
     4981 gccgttgaag gcgagcgggc ggccaccgag cagcagcgca gcgtggccaa cgtctttgcc
     5041 gactggggga tccccaccgc tgaggcgctg gttgacattg ccgaggcctg gccgcagatg
     5101 ccccttattg cctcgggaat gcgggctggg ctatttcacc ctaccactgg ctattcgctg
     5161 ccgctggcgg tggcccttgc cgacgcgatt gccgacagcc cgcggctggg cagcgttccg
     5221 ctctatcagc tcacccggca gtttgccgaa cgccactggc gcaggcaggg attcttccgc
     5281 ctgctgaacc ggatgctttt cctggccggg cgcgaggaga accgctggcg ggtgatgcag
     5341 cgcttttatg ggctgccgga gcccaccgta gagcgctttt acgccggtcg gctctctctc
     5401 tttgataagg cccgcatttt gacgggcaag ccaccggttc cgctgggcga agcctggcgg
     5461 gcggcgctga accattttcc tgacagacga gataaaggat gaaaaaaacc gttgtgattg
     5521 gcgcaggctt tggtggcctg gcgctggcga ttcgcctgca ggcggcaggg atcccaaccg
     5581 tactgctgga gcagcgggac aagcccggcg gtcgggccta cgtctggcat gaccagggct
     5641 ttacctttga cgccgggccg acggtgatca ccgatcctac cgcgcttgag gcgctgttca
     5701 ccctggccgg caggcgcatg gaggattacg tcaggctgct gccggtaaaa cccttctacc
     5761 gactctgctg ggagtccggg aagaccctcg actatgctaa cgacagcgcc gagcttgagg
     5821 cgcagattac ccagttcaac ccccgcgacg tcgagggcta ccggcgcttt ctggcttact
     5881 cccaggcggt attccaggag ggatatttgc gcctcggcag cgtgccgttc ctctcttttc
     5941 gcgacatgct gcgcgccggg ccgcagctgc ttaagctcca ggcgtggcag agcgtctacc
     6001 agtcggtttc gcgctttatt gaggatgagc atctgcggca ggccttctcg ttccactccc
     6061 tgctggtagg cggcaacccc ttcaccacct cgtccatcta caccctgatc cacgcccttg
     6121 agcgggagtg gggggtctgg ttccctgagg gcggcaccgg ggcgctggtg aacggcatgg
     6181 tgaagctgtt taccgatctg ggcggggaga tcgaactcaa cgcccgggtc gaagagctgg
     6241 tggtggccga taaccgcgta agccaggtcc ggctggcgga tggtcggatc tttgacaccg
     6301 acgccgtagc ctcgaacgct gacgtggtga acacctataa aaagctgctc ggccaccatc
     6361 cggtggggca gaagcgggcg gcagcgctgg agcgcaagag catgagcaac tcgctgtttg
     6421 tgctctactt cggcctgaac cagcctcatt cccagctggc gcaccatacc atctgttttg
     6481 gtccccgcta ccgggagctg atcgacgaga tctttaccgg cagcgcgctg gcggatgact
     6541 tctcgctcta cctgcactcg ccctgcgtga ccgatccctc gctcgcgcct cccggctgcg
     6601 ccagcttcta cgtgctggcc ccggtgccgc atcttggcaa cgcgccgctg gactgggcgc
     6661 aggaggggcc gaagctgcgc gaccgcatct ttgactacct tgaagagcgc tatatgcccg
     6721 gcctgcgtag ccagctggtg acccagcgga tctttacccc ggcagacttc cacgacacgc
     6781 tggatgcgca tctgggatcg gccttctcca tcgagccgct gctgacccaa agcgcctggt
     6841 tccgcccgca caaccgcgac agcgacattg ccaacctcta cctggtgggc gcaggtactc
     6901 accctggggc gggcattcct ggcgtagtgg cctcggcgaa agccaccgcc agcctgatga
     6961 ttgaggatct gcaatgagcc aaccgccgct gcttgaccac gccacgcaga ccatggccaa
     7021 cggctcgaaa agttttgcca ccgctgcgaa gctgttcgac ccggccaccc gccgtagcgt
     7081 gctgatgctc tacacctggt gccgccactg cgatgacgtc attgacgacc agacccacgg
     7141 cttcgccagc gaggccgcgg cggaggagga ggccacccag cgcctggccc ggctgcgcac
     7201 gctgaccctg gcggcgtttg aaggggccga gatgcaggat ccggccttcg ctgcctttca
     7261 ggaggtggcg ctgacccacg gtattacgcc ccgcatggcg ctcgatcacc tcgacggctt
     7321 tgcgatggac gtggctcaga cccgctatgt cacctttgag gatacgctgc gctactgcta
     7381 tcacgtggcg ggcgtggtgg gtctgatgat ggccagggtg atgggcgtgc gggatgagcg
     7441 ggtgctggat cgcgcctgcg atctggggct ggccttccag ctgacgaata tcgcccggga
     7501 tattattgac gatgcggcta ttgaccgctg ctatctgccc gccgagtggc tgcaggatgc
     7561 cgggctgacc ccggagaact atgccgcgcg ggagaatcgg gccgcgctgg cgcgggtggc
     7621 ggagcggctt attgatgccg cagagccgta ctacatctcc tcccaggccg ggctacacga
     7681 tctgccgccg cgctgcgcct gggcgatcgc caccgcccgc agcgtctacc gggagatcgg
     7741 tattaaggta aaagcggcgg gaggcagcgc ctgggatcgc cgccagcaca ccagcaaagg
     7801 tgaaaaaatt gccatgctga tggcggcacc ggggcaggtt attcgggcga agacgacgag
     7861 ggtgacgccg cgtccggccg gtctttggca gcgtcccgtt taggcgggcg gccatgacgt
     7921 tcacgcagga tcgcctgctg tgtg   
//
