# Supplementary material for: Enabling AI in synthetic biology through Construction File specification
Source: PLoS One. 2023 Nov 13;18(11):e0294469. doi: 10.1371/journal.pone.0294469 (PMC10642840; doi:10.1371/journal.pone.0294469)
Supplement: S1 File — This ZIP file contains all essential supporting documents, including specification documents, chats, movies, Construction Files, and sequences, as referenced in the main text. A detailed description of contents is provided in the accompanying README.txt. (ZIP) [file pone.0294469.s001.zip › S1_CF_Supplementa/Examples/pTP2_reporter/Expected Products/pGFP1_expected.seq]

LOCUS       New_DNA                 3404 bp    DNA        circular     19-MAR-2020
DEFINITION  .
ACCESSION   
VERSION     
SOURCE      .
  ORGANISM  .
COMMENT     
COMMENT     ApEinfo:methylated:1
FEATURES             Location/Qualifiers
     misc_feature    1300..1354
                     /locus_tag="Pbla from PMID: 6269053"
                     /label="Pbla from PMID: 6269053"
                     /ApEinfo_label="Pbla from PMID: 6269053"
                     /ApEinfo_fwdcolor="#66ccfe"
                     /ApEinfo_revcolor="#66ccfe"
                     /ApEinfo_graphicformat="arrow_data {{0 1 2 0 0 -1} {} 0}
                     width 5 offset 0"
     misc_feature    2766..3137
                     /locus_tag="pMB1 ori"
                     /label="pMB1 ori"
                     /ApEinfo_label="pMB1 ori"
                     /ApEinfo_fwdcolor="grey"
                     /ApEinfo_revcolor="grey"
                     /ApEinfo_graphicformat="arrow_data {{0 1 2 0 0 -1} {} 0}
                     width 5 offset 0"
     misc_feature    complement(1171..1192}
                     /locus_tag="CA998"
                     /label="CA998"
                     /ApEinfo_label="CA998"
                     /ApEinfo_fwdcolor="#9bd1f9"
                     /ApEinfo_revcolor="#9bd1f9"
                     /ApEinfo_graphicformat="arrow_data {{0 1 2 0 0 -1} {} 0}
                     width 5 offset 0"
     misc_feature    complement(2457..2648}
                     /locus_tag="ROP"
                     /label="ROP"
                     /ApEinfo_label="ROP"
                     /ApEinfo_fwdcolor="#ff8040"
                     /ApEinfo_revcolor="#ff8040"
                     /ApEinfo_graphicformat="arrow_data {{0 1 2 0 0 -1} {} 0}
                     width 5 offset 0"
     misc_feature    119..160
                     /locus_tag="T4"
                     /label="T4"
                     /ApEinfo_label="T4"
                     /ApEinfo_fwdcolor="LightCoral"
                     /ApEinfo_revcolor="LightCoral"
                     /ApEinfo_graphicformat="arrow_data {{0 1 2 0 0 -1} {} 0}
                     width 5 offset 0"
     misc_feature    complement(983..1002}
                     /locus_tag="T3"
                     /label="T3"
                     /ApEinfo_label="T3"
                     /ApEinfo_fwdcolor="cyan"
                     /ApEinfo_revcolor="cyan"
                     /ApEinfo_graphicformat="arrow_data {{0 1 2 0 0 -1} {} 0}
                     width 5 offset 0"
     misc_feature    1..20
                     /locus_tag="G00101"
                     /label="G00101"
                     /ApEinfo_label="G00101"
                     /ApEinfo_fwdcolor="#99e4fb"
                     /ApEinfo_revcolor="#99e4fb"
                     /ApEinfo_graphicformat="arrow_data {{0 1 2 0 0 -1} {} 0}
                     width 5 offset 0"
     misc_feature    262..957
                     /locus_tag="amilGFP"
                     /label="amilGFP"
                     /ApEinfo_label="amilGFP"
                     /ApEinfo_fwdcolor="#ffef13"
                     /ApEinfo_revcolor="#ffef13"
                     /ApEinfo_graphicformat="arrow_data {{0 1 2 0 0 -1} {} 0}
                     width 5 offset 0"
     misc_feature    1372..2232
                     /locus_tag="Bla"
                     /label="Bla"
                     /ApEinfo_label="Bla"
                     /ApEinfo_fwdcolor="#ff9c93"
                     /ApEinfo_revcolor="#ff9c93"
                     /ApEinfo_graphicformat="arrow_data {{0 1 2 0 0 -1} {} 0}
                     width 5 offset 0"
     misc_feature    complement(1134..1177}
                     /locus_tag="terminator"
                     /label="terminator"
                     /ApEinfo_label="terminator"
                     /ApEinfo_fwdcolor="#D56B5B"
                     /ApEinfo_revcolor="#D56B5B"
                     /ApEinfo_graphicformat="arrow_data {{0 1 2 0 0 -1} {} 0}
                     width 5 offset 0"
     misc_feature    complement(1019..1039}
                     /locus_tag="M13-rev"
                     /label="M13-rev"
                     /ApEinfo_label="M13-rev"
                     /ApEinfo_fwdcolor="cyan"
                     /ApEinfo_revcolor="cyan"
                     /ApEinfo_graphicformat="arrow_data {{0 1 2 0 0 -1} {} 0}
                     width 5 offset 0"
ORIGIN
        1 ATTACCGCCT TTGAGTGAGC TGATACCGCT CGCCGCAGCC GAACGACCGA GCGCAGCGAG
       61 TCAGTGAGCG AGGAAGCCTG CAATGTCTGC CACGTATCGC CAGATGTTCC AGACTAGAAT
      121 AAAGAAAAAG GGAGCCCATG GGCTCCCTTA ATTTAAAATG GTTGTCTTAA GAACGACTTC
      181 TTTACATTTT TGCTTCCGTG TGGTATTATG GGAGCAGTAG GTCTACGGTT AACTGATACT
      241 CCCTAATNVW GGRDATACTA GATGTCTTAT TCAAAGCATG GCATCGTACA AGAAATGAAG
      301 ACGAAATACC ATATGGAAGG CAGTGTCAAT GGCCATGAAT TTACGATCGA AGGTGTAGGA
      361 ACTGGGTACC CTTACGAAGG GAAACAGATG TCCGAATTAG TGATCATCAA GCCTGCGGGA
      421 AAACCCCTTC CATTCTCCTT TGACATACTG TCATCAGTCT TTCAATATGG AAACCGTTGC
      481 TTCACAAAGT ACCCGGCAGA CATGCCTGAC TATTTCAAGC AAGCATTCCC AGATGGAATG
      541 TCATATGAAA GGTCATTTCT ATTTGAGGAT GGAGCAGTTG CTACAGCCAG CTGGAACATT
      601 CGACTCGAAG GAAATTGCTT CATCCACAAA TCCATCTTTC ATGGCGTAAA CTTTCCCGCT
      661 GATGGACCCG TAATGAAAAA GAAGACCATT GACTGGGATA AGTCCTTCGA AAAAATGACT
      721 GTGTCTAAAG AGGTGCTAAG AGGTGACGTG ACTATGTTTC TTATGCTCGA AGGAGGTGGT
      781 TCTCACAGAT GCCAATTTCA CTCCACTTAC AAAACAGAGA AGCCGGTCAC ACTGCCCCCG
      841 AATCATGTCG TAGAACATCA AATTGTGAGG ACCGACCTTG GCCAAAGTGC AAAAGGCTTT
      901 ACAGTCAAGC TGGAAGCACA TGCCGCGGCT CATGTTAACC CTTTGAAGGT TAAATAAGTT
      961 CCGGTGGAGC TCCAGCTTTT GTTCCCTTTA GTGAGGGTTA ATTGCGCGCT TGGCGTATCA
     1021 TGGTCATAGC TGTTTCCTGT GTGGTGGTAG ATCCTCTACG CCGGACGCAT CGTGGCCGGC
     1081 ATCACCGGCG CCACAGGTGC GGTTGCTGGC GCCTATATCG CCGACATCAC CCAGAAATCA
     1141 TCCTTAGCGA AAGCTAAGGA TTTTTTTTAT CTGAAATTCT GCCTCGTGAT ACGCCTATTT
     1201 TTATAGGTTA ATGTCATGAT AATAATGGTT TCTTAGACGT CAGGTGGCAC TTTTCGGGGA
     1261 AATGTGCGCG GAACCCCTAT TTGTTTATTT TTCTAAATAC ATTCAAATAT GTATCCGCTC
     1321 ATGAGACAAT AACCCTGATA AATGCTTCAA TAATATTGAA AAAGGAAGAG TATGAGTATT
     1381 CAACATTTCC GTGTCGCCCT TATTCCCTTT TTTGCGGCAT TTTGCCTTCC TGTTTTTGCT
     1441 CACCCAGAAA CGCTGGTGAA AGTAAAAGAT GCTGAAGATC AGTTGGGTGC ACGAGTGGGT
     1501 TACATCGAAC TGGATCTCAA CAGCGGTAAG ATCCTTGAGA GTTTTCGCCC CGAAGAACGT
     1561 TTTCCAATGA TGAGCACTTT TAAAGTTCTG CTATGTGGCG CGGTATTATC CCGTATTGAC
     1621 GCCGGGCAAG AGCAACTCGG TCGCCGCATA CACTATTCTC AGAATGACTT GGTTGAGTAC
     1681 TCACCAGTCA CAGAAAAGCA TCTTACGGAT GGCATGACAG TAAGAGAATT ATGCAGTGCT
     1741 GCCATAACCA TGAGTGATAA CACTGCGGCC AACTTACTTC TGACAACGAT CGGAGGACCG
     1801 AAGGAGCTAA CCGCTTTTTT GCACAACATG GGGGATCATG TAACTCGCCT TGATCGTTGG
     1861 GAACCGGAGC TGAATGAAGC CATACCAAAC GACGAGCGTG ACACCACGAT GCCTGTAGCA
     1921 ATGGCAACAA CGTTGCGCAA ACTATTAACT GGCGAACTAC TTACTCTAGC TTCCCGGCAA
     1981 CAATTAATAG ACTGGATGGA GGCGGATAAA GTTGCAGGAC CACTTCTGCG CTCGGCCCTT
     2041 CCGGCTGGCT GGTTTATTGC TGATAAATCT GGAGCCGGTG AGCGTGGCTC TCGCGGTATC
     2101 ATTGCAGCAC TGGGGCCAGA TGGTAAGCCC TCCCGTATCG TAGTTATCTA CACGACGGGG
     2161 AGTCAGGCAA CTATGGATGA ACGAAATAGA CAGATCGCTG AGATAGGTGC CTCACTGATT
     2221 AAGCATTGGT AATTTTTTTA AGGCAGTTAT TGGTGCCTAC TATGGAACTG CCTCGGTGAG
     2281 TTTTCTCCTT CATTACAGAA ACGGCTTTTT CAAAAATATG GTATTGATAA TCCTGATATG
     2341 AATAAATTGC AGTTTCATTT GATGCTCGAT GAGTTTTTCT AACTGAACTC TTTACAAATC
     2401 TAAAATGTTT GTGACTGTAT TATAAGAACA GAAATCCCCC TTACACGGAG GCATCAGTGA
     2461 CCAAACAGGA AAAAACCGCC CTTAACATGG CCCGCTTTAT CAGAAGCCAG ACATTAACGC
     2521 TTCTGGAGAA ACTCAACGAG CTGGACGCGG ATGAACAGGC AGACATCTGT GAATCGCTTC
     2581 ACGACCACGC TGATGAGCTT TACCGCAGCT GCCTCGCGCG TTTCGGTGAT GACGGTGAAA
     2641 ACCTCTGACA CATGCAGCTC CCAGCAAAAG GCCAGGAACC GTAAAAAGGC CGCGTTGCTG
     2701 GCGTTTTTCC ATAGGCTCCG CCCCCCTGAC GAGCATCACA AAAATCGACG CTCAAGTCAG
     2761 AGGTGGCGAA ACCCGACAGG ACTATAAAGA TACCAGGCGT TTCCCCCTGG AAGCTCCCTC
     2821 GTGCGCTCTC CTGTTCCGAC CCTGCCGCTT ACCGGATACC TGTCCGCCTT TCTCCCTTCG
     2881 GGAAGCGTGG CGCTTTCTCA TAGCTCACGC TGTAGGTATC TCAGTTCGGT GTAGGTCGTT
     2941 CGCTCCAAGC TGGGCTGTGT GCACGAACCC CCCGTTCAGC CCGACCGCTG CGCCTTATCC
     3001 GGTAACTATC GTCTTGAGTC CAACCCGGTA AGACACGACT TATCGCCACT GGCAGCAGCC
     3061 ACTGGTAACA GGATTAGCAG AGCGAGGTAT GTAGGCGGTG CTACAGAGTT CTTGAAGTGG
     3121 TGGCCTAACT ACGGCTACAC TAGAAGGACA GTATTTGGTA TCTGCGCTCT GCTGAAGCCA
     3181 GTTACCTTCG GAAAAAGAGT TGGTAGCTCT TGATCCGGCA AACAAACCAC CGCTGGTAGC
     3241 GGTGGTTTTT TTGTTTGCAA GCAGCAGATT ACGCGCAGAA AAAAAGGATC TCAAGAAGAT
     3301 CCTTTGATCT TTTCTACGGG GTCTGACGCT CAGTGGAACG AAAACTCACG TTAAGGGATT
     3361 TTGGTCATGA GATTATCAAA AAGGATCTTC ACCTAGATCC TTCG
