# Supplementary material for: Enabling AI in synthetic biology through Construction File specification
Source: PLoS One. 2023 Nov 13;18(11):e0294469. doi: 10.1371/journal.pone.0294469 (PMC10642840; doi:10.1371/journal.pone.0294469)
Supplement: S1 File — This ZIP file contains all essential supporting documents, including specification documents, chats, movies, Construction Files, and sequences, as referenced in the main text. A detailed description of contents is provided in the accompanying README.txt. (ZIP) [file pone.0294469.s001.zip › S1_CF_Supplementa/Examples/pTP2_reporter/Expected Products/pTP2_expected.seq]

LOCUS       New_DNA                 3729 bp    DNA        circular     19-MAR-2020
DEFINITION  .
ACCESSION   
VERSION     
SOURCE      .
  ORGANISM  .
COMMENT     
COMMENT     ApEinfo:methylated:1
FEATURES             Location/Qualifiers
     misc_feature    1227..1339
                     /locus_tag="rnpB T1"
                     /label="rnpB T1"
                     /ApEinfo_label="rnpB T1"
                     /ApEinfo_fwdcolor="#ff8040"
                     /ApEinfo_revcolor="#ff8040"
                     /ApEinfo_graphicformat="arrow_data {{0 1 2 0 0 -1} {} 0}
                     width 5 offset 0"
     misc_feature    1625..1679
                     /locus_tag="Pbla from PMID: 6269053"
                     /label="Pbla from PMID: 6269053"
                     /ApEinfo_label="Pbla from PMID: 6269053"
                     /ApEinfo_fwdcolor="#66ccfe"
                     /ApEinfo_revcolor="#66ccfe"
                     /ApEinfo_graphicformat="arrow_data {{0 1 2 0 0 -1} {} 0}
                     width 5 offset 0"
     misc_feature    3091..3462
                     /locus_tag="pMB1 ori"
                     /label="pMB1 ori"
                     /ApEinfo_label="pMB1 ori"
                     /ApEinfo_fwdcolor="grey"
                     /ApEinfo_revcolor="grey"
                     /ApEinfo_graphicformat="arrow_data {{0 1 2 0 0 -1} {} 0}
                     width 5 offset 0"
     misc_feature    complement(1496..1517}
                     /locus_tag="CA998"
                     /label="CA998"
                     /ApEinfo_label="CA998"
                     /ApEinfo_fwdcolor="#9bd1f9"
                     /ApEinfo_revcolor="#9bd1f9"
                     /ApEinfo_graphicformat="arrow_data {{0 1 2 0 0 -1} {} 0}
                     width 5 offset 0"
     misc_feature    complement(2782..2973}
                     /locus_tag="ROP"
                     /label="ROP"
                     /ApEinfo_label="ROP"
                     /ApEinfo_fwdcolor="#ff8040"
                     /ApEinfo_revcolor="#ff8040"
                     /ApEinfo_graphicformat="arrow_data {{0 1 2 0 0 -1} {} 0}
                     width 5 offset 0"
     misc_feature    119..160
                     /locus_tag="T4"
                     /label="T4"
                     /ApEinfo_label="T4"
                     /ApEinfo_fwdcolor="LightCoral"
                     /ApEinfo_revcolor="LightCoral"
                     /ApEinfo_graphicformat="arrow_data {{0 1 2 0 0 -1} {} 0}
                     width 5 offset 0"
     misc_feature    complement(258..275}
                     /locus_tag="M13-fwd"
                     /label="M13-fwd"
                     /ApEinfo_label="M13-fwd"
                     /ApEinfo_fwdcolor="cyan"
                     /ApEinfo_revcolor="cyan"
                     /ApEinfo_graphicformat="arrow_data {{0 1 2 0 0 -1} {} 0}
                     width 5 offset 0"
     misc_feature    complement(1193..1212}
                     /locus_tag="T3"
                     /label="T3"
                     /ApEinfo_label="T3"
                     /ApEinfo_fwdcolor="cyan"
                     /ApEinfo_revcolor="cyan"
                     /ApEinfo_graphicformat="arrow_data {{0 1 2 0 0 -1} {} 0}
                     width 5 offset 0"
     misc_feature    1..20
                     /locus_tag="G00101"
                     /label="G00101"
                     /ApEinfo_label="G00101"
                     /ApEinfo_fwdcolor="#99e4fb"
                     /ApEinfo_revcolor="#99e4fb"
                     /ApEinfo_graphicformat="arrow_data {{0 1 2 0 0 -1} {} 0}
                     width 5 offset 0"
     misc_feature    472..1167
                     /locus_tag="amilGFP"
                     /label="amilGFP"
                     /ApEinfo_label="amilGFP"
                     /ApEinfo_fwdcolor="#ffef13"
                     /ApEinfo_revcolor="#ffef13"
                     /ApEinfo_graphicformat="arrow_data {{0 1 2 0 0 -1} {} 0}
                     width 5 offset 0"
     misc_feature    1697..2557
                     /locus_tag="Bla"
                     /label="Bla"
                     /ApEinfo_label="Bla"
                     /ApEinfo_fwdcolor="#ff9c93"
                     /ApEinfo_revcolor="#ff9c93"
                     /ApEinfo_graphicformat="arrow_data {{0 1 2 0 0 -1} {} 0}
                     width 5 offset 0"
     misc_feature    226..246
                     /locus_tag="M13-rev"
                     /label="M13-rev"
                     /ApEinfo_label="M13-rev"
                     /ApEinfo_fwdcolor="cyan"
                     /ApEinfo_revcolor="cyan"
                     /ApEinfo_graphicformat="arrow_data {{0 1 2 0 0 -1} {} 0}
                     width 5 offset 0"
     misc_feature    complement(1459..1502}
                     /locus_tag="terminator"
                     /label="terminator"
                     /ApEinfo_label="terminator"
                     /ApEinfo_fwdcolor="#D56B5B"
                     /ApEinfo_revcolor="#D56B5B"
                     /ApEinfo_graphicformat="arrow_data {{0 1 2 0 0 -1} {} 0}
                     width 5 offset 0"
     misc_feature    346..414
                     /locus_tag="LacZ alpha"
                     /label="LacZ alpha"
                     /ApEinfo_label="LacZ alpha"
                     /ApEinfo_fwdcolor="cornflower blue"
                     /ApEinfo_revcolor="cornflower blue"
                     /ApEinfo_graphicformat="arrow_data {{0 1 2 0 0 -1} {} 0}
                     width 5 offset 0"
     misc_feature    complement(1344..1364}
                     /locus_tag="M13-rev"
                     /label="M13-rev"
                     /ApEinfo_label="M13-rev"
                     /ApEinfo_fwdcolor="cyan"
                     /ApEinfo_revcolor="cyan"
                     /ApEinfo_graphicformat="arrow_data {{0 1 2 0 0 -1} {} 0}
                     width 5 offset 0"
ORIGIN
        1 ATTACCGCCT TTGAGTGAGC TGATACCGCT CGCCGCAGCC GAACGACCGA GCGCAGCGAG
       61 TCAGTGAGCG AGGAAGCCTG CAATGTCTGC CACGTATCGC CAGATGTTCC AGACTAGAAT
      121 AAAGAAAAAG GGAGCCCATG GGCTCCCTTA ATTTAAAATG GTTGTCTTAA GAACGACTTC
      181 TTTACATTTT TGCTTCCGTG TGGTATTATG GGAGCAGCCC TCACACAGGA AACAGCTATG
      241 ACCATGATTA CGGATTCACT GGCCGTCGTT TTACAACGTC GTGACTGGGA AAACCCTGGC
      301 GTTACCCAAC TTAATCGCCT TGCAGCACAT CCCCCTTTCG CCAGCTGGCG TAATAGCGAA
      361 GAGGCCCGCA CCGATCGCCC TTCCCAACAG TTGCGCAGCC TGAATGGCGA ATGGCGCTAA
      421 GTTCCAGTAG GTCTACGGTT AACTGATACT CCCTAATNVW GGRDATACTA GATGTCTTAT
      481 TCAAAGCATG GCATCGTACA AGAAATGAAG ACGAAATACC ATATGGAAGG CAGTGTCAAT
      541 GGCCATGAAT TTACGATCGA AGGTGTAGGA ACTGGGTACC CTTACGAAGG GAAACAGATG
      601 TCCGAATTAG TGATCATCAA GCCTGCGGGA AAACCCCTTC CATTCTCCTT TGACATACTG
      661 TCATCAGTCT TTCAATATGG AAACCGTTGC TTCACAAAGT ACCCGGCAGA CATGCCTGAC
      721 TATTTCAAGC AAGCATTCCC AGATGGAATG TCATATGAAA GGTCATTTCT ATTTGAGGAT
      781 GGAGCAGTTG CTACAGCCAG CTGGAACATT CGACTCGAAG GAAATTGCTT CATCCACAAA
      841 TCCATCTTTC ATGGCGTAAA CTTTCCCGCT GATGGACCCG TAATGAAAAA GAAGACCATT
      901 GACTGGGATA AGTCCTTCGA AAAAATGACT GTGTCTAAAG AGGTGCTAAG AGGTGACGTG
      961 ACTATGTTTC TTATGCTCGA AGGAGGTGGT TCTCACAGAT GCCAATTTCA CTCCACTTAC
     1021 AAAACAGAGA AGCCGGTCAC ACTGCCCCCG AATCATGTCG TAGAACATCA AATTGTGAGG
     1081 ACCGACCTTG GCCAAAGTGC AAAAGGCTTT ACAGTCAAGC TGGAAGCACA TGCCGCGGCT
     1141 CATGTTAACC CTTTGAAGGT TAAATAAGTT CCGGTGGAGC TCCAGCTTTT GTTCCCTTTA
     1201 GTGAGGGTTA ATTGCGCGCT TGGCGGCCGG CTTATCGGTC AGTTTCACCT GATTTACGTA
     1261 AAAACCCGCT TCGGCGGGTT TTTGCTTTTG GAGGGGCAGA AAGATGAATG ACTGTCCACG
     1321 ACGCTATACC CAAAAGAAAT GTTCATGGTC ATAGCTGTTT CCTGTGTGGT GGTAGATCCT
     1381 CTACGCCGGA CGCATCGTGG CCGGCATCAC CGGCGCCACA GGTGCGGTTG CTGGCGCCTA
     1441 TATCGCCGAC ATCACCCAGA AATCATCCTT AGCGAAAGCT AAGGATTTTT TTTATCTGAA
     1501 ATTCTGCCTC GTGATACGCC TATTTTTATA GGTTAATGTC ATGATAATAA TGGTTTCTTA
     1561 GACGTCAGGT GGCACTTTTC GGGGAAATGT GCGCGGAACC CCTATTTGTT TATTTTTCTA
     1621 AATACATTCA AATATGTATC CGCTCATGAG ACAATAACCC TGATAAATGC TTCAATAATA
     1681 TTGAAAAAGG AAGAGTATGA GTATTCAACA TTTCCGTGTC GCCCTTATTC CCTTTTTTGC
     1741 GGCATTTTGC CTTCCTGTTT TTGCTCACCC AGAAACGCTG GTGAAAGTAA AAGATGCTGA
     1801 AGATCAGTTG GGTGCACGAG TGGGTTACAT CGAACTGGAT CTCAACAGCG GTAAGATCCT
     1861 TGAGAGTTTT CGCCCCGAAG AACGTTTTCC AATGATGAGC ACTTTTAAAG TTCTGCTATG
     1921 TGGCGCGGTA TTATCCCGTA TTGACGCCGG GCAAGAGCAA CTCGGTCGCC GCATACACTA
     1981 TTCTCAGAAT GACTTGGTTG AGTACTCACC AGTCACAGAA AAGCATCTTA CGGATGGCAT
     2041 GACAGTAAGA GAATTATGCA GTGCTGCCAT AACCATGAGT GATAACACTG CGGCCAACTT
     2101 ACTTCTGACA ACGATCGGAG GACCGAAGGA GCTAACCGCT TTTTTGCACA ACATGGGGGA
     2161 TCATGTAACT CGCCTTGATC GTTGGGAACC GGAGCTGAAT GAAGCCATAC CAAACGACGA
     2221 GCGTGACACC ACGATGCCTG TAGCAATGGC AACAACGTTG CGCAAACTAT TAACTGGCGA
     2281 ACTACTTACT CTAGCTTCCC GGCAACAATT AATAGACTGG ATGGAGGCGG ATAAAGTTGC
     2341 AGGACCACTT CTGCGCTCGG CCCTTCCGGC TGGCTGGTTT ATTGCTGATA AATCTGGAGC
     2401 CGGTGAGCGT GGCTCTCGCG GTATCATTGC AGCACTGGGG CCAGATGGTA AGCCCTCCCG
     2461 TATCGTAGTT ATCTACACGA CGGGGAGTCA GGCAACTATG GATGAACGAA ATAGACAGAT
     2521 CGCTGAGATA GGTGCCTCAC TGATTAAGCA TTGGTAATTT TTTTAAGGCA GTTATTGGTG
     2581 CCTACTATGG AACTGCCTCG GTGAGTTTTC TCCTTCATTA CAGAAACGGC TTTTTCAAAA
     2641 ATATGGTATT GATAATCCTG ATATGAATAA ATTGCAGTTT CATTTGATGC TCGATGAGTT
     2701 TTTCTAACTG AACTCTTTAC AAATCTAAAA TGTTTGTGAC TGTATTATAA GAACAGAAAT
     2761 CCCCCTTACA CGGAGGCATC AGTGACCAAA CAGGAAAAAA CCGCCCTTAA CATGGCCCGC
     2821 TTTATCAGAA GCCAGACATT AACGCTTCTG GAGAAACTCA ACGAGCTGGA CGCGGATGAA
     2881 CAGGCAGACA TCTGTGAATC GCTTCACGAC CACGCTGATG AGCTTTACCG CAGCTGCCTC
     2941 GCGCGTTTCG GTGATGACGG TGAAAACCTC TGACACATGC AGCTCCCAGC AAAAGGCCAG
     3001 GAACCGTAAA AAGGCCGCGT TGCTGGCGTT TTTCCATAGG CTCCGCCCCC CTGACGAGCA
     3061 TCACAAAAAT CGACGCTCAA GTCAGAGGTG GCGAAACCCG ACAGGACTAT AAAGATACCA
     3121 GGCGTTTCCC CCTGGAAGCT CCCTCGTGCG CTCTCCTGTT CCGACCCTGC CGCTTACCGG
     3181 ATACCTGTCC GCCTTTCTCC CTTCGGGAAG CGTGGCGCTT TCTCATAGCT CACGCTGTAG
     3241 GTATCTCAGT TCGGTGTAGG TCGTTCGCTC CAAGCTGGGC TGTGTGCACG AACCCCCCGT
     3301 TCAGCCCGAC CGCTGCGCCT TATCCGGTAA CTATCGTCTT GAGTCCAACC CGGTAAGACA
     3361 CGACTTATCG CCACTGGCAG CAGCCACTGG TAACAGGATT AGCAGAGCGA GGTATGTAGG
     3421 CGGTGCTACA GAGTTCTTGA AGTGGTGGCC TAACTACGGC TACACTAGAA GGACAGTATT
     3481 TGGTATCTGC GCTCTGCTGA AGCCAGTTAC CTTCGGAAAA AGAGTTGGTA GCTCTTGATC
     3541 CGGCAAACAA ACCACCGCTG GTAGCGGTGG TTTTTTTGTT TGCAAGCAGC AGATTACGCG
     3601 CAGAAAAAAA GGATCTCAAG AAGATCCTTT GATCTTTTCT ACGGGGTCTG ACGCTCAGTG
     3661 GAACGAAAAC TCACGTTAAG GGATTTTGGT CATGAGATTA TCAAAAAGGA TCTTCACCTA
     3721 GATCCTTCG
