# Supplementary material for: Enabling AI in synthetic biology through Construction File specification
Source: PLoS One. 2023 Nov 13;18(11):e0294469. doi: 10.1371/journal.pone.0294469 (PMC10642840; doi:10.1371/journal.pone.0294469)
Supplement: S1 File — This ZIP file contains all essential supporting documents, including specification documents, chats, movies, Construction Files, and sequences, as referenced in the main text. A detailed description of contents is provided in the accompanying README.txt. (ZIP) [file pone.0294469.s001.zip › S1_CF_Supplementa/Examples/pTP2_reporter/Expected Products/pTP1_expected.seq]

LOCUS       New_DNA                 3519 bp    DNA        circular     19-MAR-2020
DEFINITION  .
ACCESSION   
VERSION     
SOURCE      .
  ORGANISM  .
COMMENT     
COMMENT     ApEinfo:methylated:1
FEATURES             Location/Qualifiers
     misc_feature    1017..1129
                     /locus_tag="rnpB T1"
                     /label="rnpB T1"
                     /ApEinfo_label="rnpB T1"
                     /ApEinfo_fwdcolor="#ff8040"
                     /ApEinfo_revcolor="#ff8040"
                     /ApEinfo_graphicformat="arrow_data {{0 1 2 0 0 -1} {} 0}
                     width 5 offset 0"
     misc_feature    1415..1469
                     /locus_tag="Pbla from PMID: 6269053"
                     /label="Pbla from PMID: 6269053"
                     /ApEinfo_label="Pbla from PMID: 6269053"
                     /ApEinfo_fwdcolor="#66ccfe"
                     /ApEinfo_revcolor="#66ccfe"
                     /ApEinfo_graphicformat="arrow_data {{0 1 2 0 0 -1} {} 0}
                     width 5 offset 0"
     misc_feature    2881..3252
                     /locus_tag="pMB1 ori"
                     /label="pMB1 ori"
                     /ApEinfo_label="pMB1 ori"
                     /ApEinfo_fwdcolor="grey"
                     /ApEinfo_revcolor="grey"
                     /ApEinfo_graphicformat="arrow_data {{0 1 2 0 0 -1} {} 0}
                     width 5 offset 0"
     misc_feature    complement(1286..1307}
                     /locus_tag="CA998"
                     /label="CA998"
                     /ApEinfo_label="CA998"
                     /ApEinfo_fwdcolor="#9bd1f9"
                     /ApEinfo_revcolor="#9bd1f9"
                     /ApEinfo_graphicformat="arrow_data {{0 1 2 0 0 -1} {} 0}
                     width 5 offset 0"
     misc_feature    complement(2572..2763}
                     /locus_tag="ROP"
                     /label="ROP"
                     /ApEinfo_label="ROP"
                     /ApEinfo_fwdcolor="#ff8040"
                     /ApEinfo_revcolor="#ff8040"
                     /ApEinfo_graphicformat="arrow_data {{0 1 2 0 0 -1} {} 0}
                     width 5 offset 0"
     misc_feature    119..160
                     /locus_tag="T4"
                     /label="T4"
                     /ApEinfo_label="T4"
                     /ApEinfo_fwdcolor="LightCoral"
                     /ApEinfo_revcolor="LightCoral"
                     /ApEinfo_graphicformat="arrow_data {{0 1 2 0 0 -1} {} 0}
                     width 5 offset 0"
     misc_feature    complement(983..1002}
                     /locus_tag="T3"
                     /label="T3"
                     /ApEinfo_label="T3"
                     /ApEinfo_fwdcolor="cyan"
                     /ApEinfo_revcolor="cyan"
                     /ApEinfo_graphicformat="arrow_data {{0 1 2 0 0 -1} {} 0}
                     width 5 offset 0"
     misc_feature    1..20
                     /locus_tag="G00101"
                     /label="G00101"
                     /ApEinfo_label="G00101"
                     /ApEinfo_fwdcolor="#99e4fb"
                     /ApEinfo_revcolor="#99e4fb"
                     /ApEinfo_graphicformat="arrow_data {{0 1 2 0 0 -1} {} 0}
                     width 5 offset 0"
     misc_feature    262..957
                     /locus_tag="amilGFP"
                     /label="amilGFP"
                     /ApEinfo_label="amilGFP"
                     /ApEinfo_fwdcolor="#ffef13"
                     /ApEinfo_revcolor="#ffef13"
                     /ApEinfo_graphicformat="arrow_data {{0 1 2 0 0 -1} {} 0}
                     width 5 offset 0"
     misc_feature    1487..2347
                     /locus_tag="Bla"
                     /label="Bla"
                     /ApEinfo_label="Bla"
                     /ApEinfo_fwdcolor="#ff9c93"
                     /ApEinfo_revcolor="#ff9c93"
                     /ApEinfo_graphicformat="arrow_data {{0 1 2 0 0 -1} {} 0}
                     width 5 offset 0"
     misc_feature    complement(1249..1292}
                     /locus_tag="terminator"
                     /label="terminator"
                     /ApEinfo_label="terminator"
                     /ApEinfo_fwdcolor="#D56B5B"
                     /ApEinfo_revcolor="#D56B5B"
                     /ApEinfo_graphicformat="arrow_data {{0 1 2 0 0 -1} {} 0}
                     width 5 offset 0"
     misc_feature    complement(1134..1154}
                     /locus_tag="M13-rev"
                     /label="M13-rev"
                     /ApEinfo_label="M13-rev"
                     /ApEinfo_fwdcolor="cyan"
                     /ApEinfo_revcolor="cyan"
                     /ApEinfo_graphicformat="arrow_data {{0 1 2 0 0 -1} {} 0}
                     width 5 offset 0"
ORIGIN
        1 ATTACCGCCT TTGAGTGAGC TGATACCGCT CGCCGCAGCC GAACGACCGA GCGCAGCGAG
       61 TCAGTGAGCG AGGAAGCCTG CAATGTCTGC CACGTATCGC CAGATGTTCC AGACTAGAAT
      121 AAAGAAAAAG GGAGCCCATG GGCTCCCTTA ATTTAAAATG GTTGTCTTAA GAACGACTTC
      181 TTTACATTTT TGCTTCCGTG TGGTATTATG GGAGCAGTAG GTCTACGGTT AACTGATACT
      241 CCCTAATNVW GGRDATACTA GATGTCTTAT TCAAAGCATG GCATCGTACA AGAAATGAAG
      301 ACGAAATACC ATATGGAAGG CAGTGTCAAT GGCCATGAAT TTACGATCGA AGGTGTAGGA
      361 ACTGGGTACC CTTACGAAGG GAAACAGATG TCCGAATTAG TGATCATCAA GCCTGCGGGA
      421 AAACCCCTTC CATTCTCCTT TGACATACTG TCATCAGTCT TTCAATATGG AAACCGTTGC
      481 TTCACAAAGT ACCCGGCAGA CATGCCTGAC TATTTCAAGC AAGCATTCCC AGATGGAATG
      541 TCATATGAAA GGTCATTTCT ATTTGAGGAT GGAGCAGTTG CTACAGCCAG CTGGAACATT
      601 CGACTCGAAG GAAATTGCTT CATCCACAAA TCCATCTTTC ATGGCGTAAA CTTTCCCGCT
      661 GATGGACCCG TAATGAAAAA GAAGACCATT GACTGGGATA AGTCCTTCGA AAAAATGACT
      721 GTGTCTAAAG AGGTGCTAAG AGGTGACGTG ACTATGTTTC TTATGCTCGA AGGAGGTGGT
      781 TCTCACAGAT GCCAATTTCA CTCCACTTAC AAAACAGAGA AGCCGGTCAC ACTGCCCCCG
      841 AATCATGTCG TAGAACATCA AATTGTGAGG ACCGACCTTG GCCAAAGTGC AAAAGGCTTT
      901 ACAGTCAAGC TGGAAGCACA TGCCGCGGCT CATGTTAACC CTTTGAAGGT TAAATAAGTT
      961 CCGGTGGAGC TCCAGCTTTT GTTCCCTTTA GTGAGGGTTA ATTGCGCGCT TGGCGGCCGG
     1021 CTTATCGGTC AGTTTCACCT GATTTACGTA AAAACCCGCT TCGGCGGGTT TTTGCTTTTG
     1081 GAGGGGCAGA AAGATGAATG ACTGTCCACG ACGCTATACC CAAAAGAAAT GTTCATGGTC
     1141 ATAGCTGTTT CCTGTGTGGT GGTAGATCCT CTACGCCGGA CGCATCGTGG CCGGCATCAC
     1201 CGGCGCCACA GGTGCGGTTG CTGGCGCCTA TATCGCCGAC ATCACCCAGA AATCATCCTT
     1261 AGCGAAAGCT AAGGATTTTT TTTATCTGAA ATTCTGCCTC GTGATACGCC TATTTTTATA
     1321 GGTTAATGTC ATGATAATAA TGGTTTCTTA GACGTCAGGT GGCACTTTTC GGGGAAATGT
     1381 GCGCGGAACC CCTATTTGTT TATTTTTCTA AATACATTCA AATATGTATC CGCTCATGAG
     1441 ACAATAACCC TGATAAATGC TTCAATAATA TTGAAAAAGG AAGAGTATGA GTATTCAACA
     1501 TTTCCGTGTC GCCCTTATTC CCTTTTTTGC GGCATTTTGC CTTCCTGTTT TTGCTCACCC
     1561 AGAAACGCTG GTGAAAGTAA AAGATGCTGA AGATCAGTTG GGTGCACGAG TGGGTTACAT
     1621 CGAACTGGAT CTCAACAGCG GTAAGATCCT TGAGAGTTTT CGCCCCGAAG AACGTTTTCC
     1681 AATGATGAGC ACTTTTAAAG TTCTGCTATG TGGCGCGGTA TTATCCCGTA TTGACGCCGG
     1741 GCAAGAGCAA CTCGGTCGCC GCATACACTA TTCTCAGAAT GACTTGGTTG AGTACTCACC
     1801 AGTCACAGAA AAGCATCTTA CGGATGGCAT GACAGTAAGA GAATTATGCA GTGCTGCCAT
     1861 AACCATGAGT GATAACACTG CGGCCAACTT ACTTCTGACA ACGATCGGAG GACCGAAGGA
     1921 GCTAACCGCT TTTTTGCACA ACATGGGGGA TCATGTAACT CGCCTTGATC GTTGGGAACC
     1981 GGAGCTGAAT GAAGCCATAC CAAACGACGA GCGTGACACC ACGATGCCTG TAGCAATGGC
     2041 AACAACGTTG CGCAAACTAT TAACTGGCGA ACTACTTACT CTAGCTTCCC GGCAACAATT
     2101 AATAGACTGG ATGGAGGCGG ATAAAGTTGC AGGACCACTT CTGCGCTCGG CCCTTCCGGC
     2161 TGGCTGGTTT ATTGCTGATA AATCTGGAGC CGGTGAGCGT GGCTCTCGCG GTATCATTGC
     2221 AGCACTGGGG CCAGATGGTA AGCCCTCCCG TATCGTAGTT ATCTACACGA CGGGGAGTCA
     2281 GGCAACTATG GATGAACGAA ATAGACAGAT CGCTGAGATA GGTGCCTCAC TGATTAAGCA
     2341 TTGGTAATTT TTTTAAGGCA GTTATTGGTG CCTACTATGG AACTGCCTCG GTGAGTTTTC
     2401 TCCTTCATTA CAGAAACGGC TTTTTCAAAA ATATGGTATT GATAATCCTG ATATGAATAA
     2461 ATTGCAGTTT CATTTGATGC TCGATGAGTT TTTCTAACTG AACTCTTTAC AAATCTAAAA
     2521 TGTTTGTGAC TGTATTATAA GAACAGAAAT CCCCCTTACA CGGAGGCATC AGTGACCAAA
     2581 CAGGAAAAAA CCGCCCTTAA CATGGCCCGC TTTATCAGAA GCCAGACATT AACGCTTCTG
     2641 GAGAAACTCA ACGAGCTGGA CGCGGATGAA CAGGCAGACA TCTGTGAATC GCTTCACGAC
     2701 CACGCTGATG AGCTTTACCG CAGCTGCCTC GCGCGTTTCG GTGATGACGG TGAAAACCTC
     2761 TGACACATGC AGCTCCCAGC AAAAGGCCAG GAACCGTAAA AAGGCCGCGT TGCTGGCGTT
     2821 TTTCCATAGG CTCCGCCCCC CTGACGAGCA TCACAAAAAT CGACGCTCAA GTCAGAGGTG
     2881 GCGAAACCCG ACAGGACTAT AAAGATACCA GGCGTTTCCC CCTGGAAGCT CCCTCGTGCG
     2941 CTCTCCTGTT CCGACCCTGC CGCTTACCGG ATACCTGTCC GCCTTTCTCC CTTCGGGAAG
     3001 CGTGGCGCTT TCTCATAGCT CACGCTGTAG GTATCTCAGT TCGGTGTAGG TCGTTCGCTC
     3061 CAAGCTGGGC TGTGTGCACG AACCCCCCGT TCAGCCCGAC CGCTGCGCCT TATCCGGTAA
     3121 CTATCGTCTT GAGTCCAACC CGGTAAGACA CGACTTATCG CCACTGGCAG CAGCCACTGG
     3181 TAACAGGATT AGCAGAGCGA GGTATGTAGG CGGTGCTACA GAGTTCTTGA AGTGGTGGCC
     3241 TAACTACGGC TACACTAGAA GGACAGTATT TGGTATCTGC GCTCTGCTGA AGCCAGTTAC
     3301 CTTCGGAAAA AGAGTTGGTA GCTCTTGATC CGGCAAACAA ACCACCGCTG GTAGCGGTGG
     3361 TTTTTTTGTT TGCAAGCAGC AGATTACGCG CAGAAAAAAA GGATCTCAAG AAGATCCTTT
     3421 GATCTTTTCT ACGGGGTCTG ACGCTCAGTG GAACGAAAAC TCACGTTAAG GGATTTTGGT
     3481 CATGAGATTA TCAAAAAGGA TCTTCACCTA GATCCTTCG
